# Supplementary material for: Redetermination at 180 K of a layered lanthanide–organic framework
Source: Acta Crystallogr Sect E Struct Rep Online. 2012 Feb 17;68(Pt 3):m294–5. doi: 10.1107/S1600536812005508 (PMC3297248; doi:10.1107/S1600536812005508)
Supplement: Supplementary file 1 [file e-68-0m294-sup1.cif]

##############################################################################
#                                                                            #
# This CIF contains the data in a paper accepted for publication in          #
# Acta Crystallographica Section E. It conforms to the requirements of       #
# Notes for Authors for Acta Crystallographica Section E, and has been       #
# peer reviewed under the auspices of the IUCr Commission on Journals.       #
#                                                                            #
# Full details of the Crystallographic Information File format               #
# are given in the paper "The Crystallographic Information File (CIF):       #
# a New Standard Archive File for Crystallography" by S. R. Hall, F. H.      #
# Allen and I. D. Brown [Acta Cryst. (1991), A47, 655-685].                  #
#                                                                            #
# The current version of the core CIF dictionary is obtainable from          #
# ftp://ftp.iucr.org/pub/cif_core.dic.                                       #
#                                                                            #
# Software is freely available for graphical display of the structure(s)     #
# in this CIF. For information consult the CIF software page                 #
# http://www.iucr.org/resources/cif/software.                                #
#                                                                            #
# This file may be used for bona fide research purposes within the           #
# scientific community so long as proper attribution is given to the journal # 
# article from which it was obtained.                                        #
#                                                                            #
##############################################################################
data_global
_journal_date_recd_electronic     2012-01-13
_journal_date_accepted     2012-02-07
_journal_name_full     'Acta Crystallographica, Section E'
_journal_year     2012
_journal_volume     68
_journal_issue      3
_journal_page_first     m294
_journal_page_last     m295
_journal_paper_category     QM
_journal_paper_doi     10.1107/S1600536812005508
_journal_coeditor_code     GK2450
_publ_contact_author_name     'Filipe A. Almeida Paz'
_publ_contact_author_address
;
Department of Chemistry
University of Aveiro
CICECO
3810-193 Aveiro
Portugal
;
_publ_contact_author_email     filipe.paz@ua.pt
_publ_contact_author_fax     '+351 234 401470'
_publ_contact_author_phone     '+351 234 370200'
_publ_section_title
;
Redetermination at 180 K of a layered lanthanide--organic
framework
;
loop_
    _publ_author_name
    _publ_author_footnote
    _publ_author_address
    'Silva, Patr\'icia' .
;
Department of Chemistry
University of Aveiro
CICECO
3810-193 Aveiro
Portugal
;
    'Fernandes, Jos\'e A.' .
;
Department of Chemistry
University of Aveiro
CICECO
3810-193
Aveiro
Portugal
;
    'Almeida Paz, Filipe A.' .
;
Department of Chemistry
University of Aveiro
CICECO
3810-193 Aveiro
Portugal
;
_iucr_refine_instructions_details
;
TITL I in Pca2(1)
CELL 0.71073   9.1443  11.7268   9.8226  90.000  90.000  90.000
ZERR    4.00   0.0026   0.0043   0.0031   0.000   0.000   0.000
LATT -1
SYMM -X, -Y, 0.5+Z
SYMM 0.5+X, -Y, Z
SYMM 0.5-X, Y, 0.5+Z
SFAC    C    H    N    O     P     La
UNIT    12   36   4    36    12    4
L.S. 20
BOND $H
ACTA
CONF
WPDB
FMAP 2
PLAN -5
TEMP -93
SIZE 0.05 0.05 0.005
SHEL 5.8 0.73
EQIV $1 -x+1/2, y, z+1/2
EQIV $2 -x+3/2, y, z+1/2
EQIV $3  x-1, y, z
HTAB N1 O3
HTAB N1 O8_$1
HTAB O6 O5_$2
HTAB O9 O5_$3
HTAB
TWIN
WGHT    0.055200
EXTI    0.002554
BASF   0.44275
FVAR       0.10570
LA1   6    0.241886    0.504838    0.332673    11.00000    0.01225    0.01647 =
         0.00968   -0.00017    0.00002   -0.00021
N1    3    0.436183    0.203425    0.175505    11.00000    0.01056    0.01431 =
         0.01646   -0.00339   -0.00092   -0.00045
AFIX  13
H1C   2    0.423363    0.263209    0.236558    11.00000   -1.20000
AFIX   0
P1    5    0.544488    0.405125    0.075040    11.00000    0.01339    0.01717 =
         0.01044   -0.00048   -0.00002   -0.00072
P2    5    0.708409    0.156732    0.295128    11.00000    0.01690    0.02238 =
         0.01936    0.00231   -0.00021   -0.00183
P3    5    0.156647    0.269392    0.083826    11.00000    0.01342    0.01986 =
         0.01468    0.00014   -0.00018   -0.00151
O1    4    0.492428    0.463323   -0.053420    11.00000    0.01749    0.01953 =
         0.01437    0.01252   -0.00429    0.00122
O2    4    0.709808    0.427641    0.087812    11.00000    0.01110    0.02056 =
         0.01377    0.00102    0.00486    0.00044
O3    4    0.464595    0.433370    0.205925    11.00000    0.02256    0.01381 =
         0.01387   -0.00039    0.00249   -0.00272
O4    4    0.713713    0.277549    0.336496    11.00000    0.02352    0.01895 =
         0.02722   -0.00138    0.00028    0.00054
O5    4    0.805063    0.120758    0.177014    11.00000    0.01495    0.03017 =
         0.02527   -0.01015    0.00413   -0.00677
O6    4    0.746072    0.071239    0.414933    11.00000    0.01937    0.01413 =
         0.01809    0.00123    0.00092   -0.00317
AFIX 147
H6   2    0.743701    0.106221    0.489525    11.00000   -1.50000
AFIX   0
O7    4    0.132008    0.345984    0.201114    11.00000    0.01626    0.02508 =
         0.01609    0.00030   -0.00172   -0.00136
O8    4    0.206377    0.320106   -0.049388    11.00000    0.01937    0.02165 =
         0.01562    0.00610    0.00351   -0.00209
O9    4    0.023545    0.189435    0.052330    11.00000    0.01940    0.03489 =
         0.02577   -0.00353   -0.00183   -0.00639
AFIX 147
H9    2   -0.006545    0.159891    0.125024    11.00000   -1.50000
AFIX   0
C1    1    0.514291    0.252286    0.055990    11.00000    0.01875    0.02413 =
         0.00536    0.00177    0.00332   -0.00610
AFIX  23
H1A   2    0.456133    0.238213   -0.027345    11.00000   -1.20000
H1B   2    0.609699    0.213422    0.045188    11.00000   -1.20000
AFIX   0
C2    1    0.523780    0.113689    0.250131    11.00000    0.01861    0.01457 =
         0.02153   -0.00007    0.00049   -0.00276
AFIX  23
H2A   2    0.529327    0.044611    0.192422    11.00000   -1.20000
H2B   2    0.470899    0.092812    0.334472    11.00000   -1.20000
AFIX   0
C3    1    0.286932    0.160909    0.142112    11.00000    0.01047    0.01160 =
         0.02192    0.00192   -0.00140    0.00214
AFIX  23
H3A   2    0.246020    0.123525    0.224061    11.00000   -1.20000
H3B   2    0.295783    0.101956    0.070440    11.00000   -1.20000
REM  FP8111 in Pca2(1)
REM R1 =  0.0468 for   1980 Fo > 4sig(Fo)  and  0.0770 for all   2728 data
REM    158 parameters refined using      1 restraints
HKLF 4
REM  FP8111 in Pca2(1)
REM R1 =  0.0468 for   1980 Fo > 4sig(Fo)  and  0.0770 for all   2728 data
REM    158 parameters refined using      1 restraints
END
WGHT      0.0552      0.0000
REM Highest difference peak  3.982,  deepest hole -1.632,  1-sigma level  0.261
Q1    1   0.2595  0.5049  0.4811  11.00000  0.05    3.98
Q2    1   0.2534  0.5033  0.1865  11.00000  0.05    3.70
Q3    1   0.2424  0.5750  0.3322  11.00000  0.05    1.03
Q4    1   0.2250  0.3096  0.3383  11.00000  0.05    1.03
Q5    1   0.2422  0.6393  0.2965  11.00000  0.05    0.99
;
data_I
_chemical_name_systematic
;
poly[(\m~4~-{[bis(hydrogen
phosphonatomethyl)azaniumyl]methyl}phosphonato)lanthanum(III)]
;
_chemical_name_common
;
poly[[\m~4~-nitrilotris(methylenephosphonic acid)(3-)]lanthanum(III)]
;
_chemical_formula_moiety     'C3 H9 La N O9 P3'
_chemical_formula_sum     'C3 H9 La N O9 P3'
_chemical_formula_iupac     '[La (C3 H9 N O9 P3)]'
_chemical_formula_weight     434.93
_chemical_melting_point     ?
_symmetry_cell_setting     orthorhombic
_symmetry_space_group_name_H-M     'P c a 21'
_symmetry_space_group_name_Hall     'P 2c -2ac'
loop_
    _symmetry_equiv_pos_as_xyz
    'x, y, z'
    '-x, -y, z+1/2'
    'x+1/2, -y, z'
    '-x+1/2, y, z+1/2'
_cell_length_a     9.144(3)
_cell_length_b     11.727(4)
_cell_length_c     9.823(3)
_cell_angle_alpha     90.00
_cell_angle_beta     90.00
_cell_angle_gamma     90.00
_cell_volume     1053.3(6)
_cell_formula_units_Z     4
_cell_measurement_reflns_used     3599
_cell_measurement_theta_min     3.47
_cell_measurement_theta_max     22.94
_cell_measurement_temperature     180(2)
_exptl_crystal_description     Plate
_exptl_crystal_colour     Colourless
_exptl_crystal_size_max     0.05
_exptl_crystal_size_mid     0.05
_exptl_crystal_size_min     0.005
_exptl_crystal_density_diffrn     2.743
_exptl_crystal_density_meas     ?
_exptl_crystal_density_method     'not measured'
_exptl_crystal_F_000     832
_exptl_absorpt_coefficient_mu     4.550
_exptl_absorpt_correction_type     multi-scan
_exptl_absorpt_process_details     '(SADABS; Sheldrick, 1996)'
_exptl_absorpt_correction_T_min     0.804
_exptl_absorpt_correction_T_max     0.978
_exptl_special_details     ?
_diffrn_ambient_temperature     180(2)
_diffrn_radiation_type     MoK\a
_diffrn_radiation_wavelength     0.71073
_diffrn_radiation_source     'fine-focus sealed tube'
_diffrn_radiation_monochromator     graphite
_diffrn_measurement_device_type     'Bruker X8 KappaCCD APEXII'
_diffrn_measurement_method     '\w and \f scans'
_diffrn_detector_area_resol_mean     ?
_diffrn_reflns_number     31245
_diffrn_reflns_av_R_equivalents     0.1065
_diffrn_reflns_av_sigmaI/netI     0.0732
_diffrn_reflns_theta_min     4.13
_diffrn_reflns_theta_max     29.12
_diffrn_reflns_theta_full     29.12
_diffrn_measured_fraction_theta_max     0.997
_diffrn_measured_fraction_theta_full     0.997
_diffrn_reflns_limit_h_min     -12
_diffrn_reflns_limit_h_max     12
_diffrn_reflns_limit_k_min     -15
_diffrn_reflns_limit_k_max     16
_diffrn_reflns_limit_l_min     -13
_diffrn_reflns_limit_l_max     12
_refine_special_details
;
Refinement of <i>F</i>^2^ against ALL reflections. The weighted <i>R</i>-factor
<i>wR</i> and goodness of fit <i>S</i> are based on <i>F</i>^2^, conventional
<i>R</i>-factors <i>R</i> are based on <i>F</i>, with <i>F</i> set to zero for
negative <i>F</i>^2^. The threshold expression of <i>F</i>^2^ >
\s(<i>F</i>^2^) is used only for calculating <i>R</i>-factors(gt) <i>etc</i>.
and is not relevant to the choice of reflections for refinement.
<i>R</i>-factors based on <i>F</i>^2^ are statistically about twice as large
as those based on <i>F</i>, and <i>R</i>- factors based on ALL data will be
even larger.
;
_reflns_number_total     2728
_reflns_number_gt     1980
_reflns_threshold_expression     I>2sigma(I)
_refine_ls_structure_factor_coef     Fsqd
_refine_ls_matrix_type     full
_refine_ls_R_factor_all     0.0770
_refine_ls_R_factor_gt     0.0468
_refine_ls_wR_factor_gt     0.0958
_refine_ls_wR_factor_ref     0.1087
_refine_ls_goodness_of_fit_ref     1.020
_refine_ls_restrained_S_all     1.020
_refine_ls_number_reflns     2728
_refine_ls_number_parameters     158
_refine_ls_number_restraints     1
_refine_ls_hydrogen_treatment     constr
_refine_ls_weighting_scheme     calc
_refine_ls_weighting_details
         'calc w=1/[\s^2^(Fo^2^)+(0.0552P)^2^+0.0000P] where P=(Fo^2^+2Fc^2^)/3'
_atom_sites_solution_hydrogens     geom
_atom_sites_solution_primary     direct
_atom_sites_solution_secondary     difmap
_refine_ls_shift/su_max     0.001
_refine_ls_shift/su_mean     0.000
_refine_diff_density_max     3.982
_refine_diff_density_min     -1.632
_refine_ls_extinction_method     'SHELXTL (Sheldrick, 2008)'
_refine_ls_extinction_coef     0.0026(4)
_refine_ls_extinction_expression
                                  'Fc^*^=kFc[1+0.001xFc^2^\l^3^/sin(2\q)]^-1/4^'
_refine_ls_abs_structure_details     'Flack (1983), Friedel pairs 1229'
_refine_ls_abs_structure_Flack     0.44(4)
loop_
    _atom_type_symbol
    _atom_type_description
    _atom_type_scat_dispersion_real
    _atom_type_scat_dispersion_imag
    _atom_type_scat_source
    'C' 'C' 0.0033 0.0016
                         'International Tables Vol C Tables 4.2.6.8 and 6.1.1.4'
    'H' 'H' 0.0000 0.0000
                         'International Tables Vol C Tables 4.2.6.8 and 6.1.1.4'
    'N' 'N' 0.0061 0.0033
                         'International Tables Vol C Tables 4.2.6.8 and 6.1.1.4'
    'O' 'O' 0.0106 0.0060
                         'International Tables Vol C Tables 4.2.6.8 and 6.1.1.4'
    'P' 'P' 0.1023 0.0942
                         'International Tables Vol C Tables 4.2.6.8 and 6.1.1.4'
    'La' 'La' -0.2871 2.4523
                         'International Tables Vol C Tables 4.2.6.8 and 6.1.1.4'
_computing_data_collection     'APEX2 (Bruker, 2006)'
_computing_cell_refinement     'APEX2 (Bruker, 2006)'
_computing_data_reduction     'SAINT-Plus (Bruker, 2005)'
_computing_structure_solution     'SHELXTL (Sheldrick, 2008)'
_computing_structure_refinement     'SHELXTL (Sheldrick, 2008)'
_computing_molecular_graphics     'DIAMOND (Brandenburg, 2009)'
_computing_publication_material     'SHELXTL (Sheldrick, 2008)'
loop_
    _atom_site_type_symbol
    _atom_site_label
    _atom_site_fract_x
    _atom_site_fract_y
    _atom_site_fract_z
    _atom_site_U_iso_or_equiv
    _atom_site_adp_type
    _atom_site_calc_flag
    _atom_site_refinement_flags
    _atom_site_occupancy
    _atom_site_symmetry_multiplicity
    _atom_site_disorder_assembly
    _atom_site_disorder_group
    La La1 0.24189(4) 0.50484(3) 0.3327(2) 0.01280(14) Uani d . 1 1 . .
    N N1 0.4362(7) 0.2034(6) 0.1755(7) 0.0138(15) Uani d . 1 1 . .
    H H1C 0.4234 0.2632 0.2366 0.017 Uiso calc R 1 1 . .
    P P1 0.5445(2) 0.40513(17) 0.0750(3) 0.0137(4) Uani d . 1 1 . .
    P P2 0.7084(2) 0.1567(2) 0.2951(2) 0.0195(5) Uani d . 1 1 . .
    P P3 0.1566(2) 0.26939(17) 0.0838(3) 0.0160(4) Uani d . 1 1 . .
    O O1 0.4924(6) 0.4633(7) -0.0534(7) 0.0171(16) Uani d . 1 1 . .
    O O2 0.7098(5) 0.4276(4) 0.0878(6) 0.0151(11) Uani d . 1 1 . .
    O O3 0.4646(7) 0.4334(5) 0.2059(7) 0.0167(14) Uani d . 1 1 . .
    O O4 0.7137(6) 0.2775(5) 0.3365(9) 0.0232(13) Uani d . 1 1 . .
    O O5 0.8051(6) 0.1208(5) 0.1770(6) 0.0235(15) Uani d . 1 1 . .
    O O6 0.7461(6) 0.0712(5) 0.4149(6) 0.0172(13) Uani d . 1 1 . .
    H H6 0.7437 0.1062 0.4895 0.026 Uiso calc R 1 1 . .
    O O7 0.1320(6) 0.3460(5) 0.2011(6) 0.0191(13) Uani d . 1 1 . .
    O O8 0.2064(6) 0.3201(5) -0.0494(6) 0.0189(13) Uani d . 1 1 . .
    O O9 0.0235(7) 0.1894(6) 0.0523(7) 0.027(2) Uani d . 1 1 . .
    H H9 -0.0065 0.1599 0.1250 0.040 Uiso calc R 1 1 . .
    C C1 0.5143(8) 0.2523(8) 0.0560(8) 0.016(2) Uani d . 1 1 . .
    H H1A 0.4561 0.2382 -0.0273 0.019 Uiso calc R 1 1 . .
    H H1B 0.6097 0.2134 0.0452 0.019 Uiso calc R 1 1 . .
    C C2 0.5238(9) 0.1137(8) 0.2501(9) 0.018(2) Uani d . 1 1 . .
    H H2A 0.5293 0.0446 0.1924 0.022 Uiso calc R 1 1 . .
    H H2B 0.4709 0.0928 0.3345 0.022 Uiso calc R 1 1 . .
    C C3 0.2869(9) 0.1609(8) 0.1421(9) 0.0147(18) Uani d . 1 1 . .
    H H3A 0.2460 0.1235 0.2241 0.018 Uiso calc R 1 1 . .
    H H3B 0.2958 0.1020 0.0704 0.018 Uiso calc R 1 1 . .
loop_
    _atom_site_aniso_label
    _atom_site_aniso_U_11
    _atom_site_aniso_U_22
    _atom_site_aniso_U_33
    _atom_site_aniso_U_12
    _atom_site_aniso_U_13
    _atom_site_aniso_U_23
    La1 0.0123(2) 0.0165(2) 0.0097(2) -0.0002(2) 0.0000(3) -0.0002(3)
    N1 0.011(3) 0.014(4) 0.016(4) 0.000(3) -0.001(3) -0.003(3)
    P1 0.0134(9) 0.0172(10) 0.0104(10) -0.0007(8) 0.0000(10) -0.0005(12)
    P2 0.0169(10) 0.0224(13) 0.0194(13) -0.0018(9) -0.0002(9) 0.0023(10)
    P3 0.0134(9) 0.0199(10) 0.0147(10) -0.0015(8) -0.0002(10) 0.0001(14)
    O1 0.017(3) 0.020(4) 0.014(4) 0.001(2) -0.004(2) 0.013(3)
    O2 0.011(2) 0.021(3) 0.014(3) 0.000(2) 0.005(3) 0.001(3)
    O3 0.023(3) 0.014(4) 0.014(3) -0.003(3) 0.002(3) 0.000(3)
    O4 0.024(3) 0.019(3) 0.027(3) 0.001(2) 0.000(4) -0.001(4)
    O5 0.015(3) 0.030(4) 0.025(4) -0.007(3) 0.004(3) -0.010(3)
    O6 0.019(3) 0.014(3) 0.018(3) -0.003(2) 0.001(3) 0.001(3)
    O7 0.016(3) 0.025(4) 0.016(3) -0.001(2) -0.002(3) 0.000(3)
    O8 0.019(3) 0.022(4) 0.016(3) -0.002(3) 0.004(3) 0.006(3)
    O9 0.019(4) 0.035(4) 0.026(5) -0.006(3) -0.002(3) -0.004(3)
    C1 0.019(4) 0.024(5) 0.005(6) -0.006(3) 0.003(3) 0.002(4)
    C2 0.019(4) 0.015(5) 0.022(5) -0.003(3) 0.000(3) 0.000(4)
    C3 0.010(4) 0.012(4) 0.022(5) 0.002(3) -0.001(3) 0.002(4)
_geom_special_details
;
All e.s.d.'s (except the e.s.d. in the dihedral angle between two l.s. planes)
are estimated using the full covariance matrix. The cell e.s.d.'s are taken
into account individually in the estimation of e.s.d.'s in distances, angles
and torsion angles; correlations between e.s.d.'s in cell parameters are only
used when they are defined by crystal symmetry. An approximate (isotropic)
treatment of cell e.s.d.'s is used for estimating e.s.d.'s involving l.s.
planes.
;
loop_
    _geom_bond_atom_site_label_1
    _geom_bond_atom_site_label_2
    _geom_bond_site_symmetry_2
    _geom_bond_distance
    _geom_bond_publ_flag
    La1 O1 4 2.466(6) yes
    La1 O1 2_665 2.701(6) yes
    La1 O2 3_465 2.549(7) yes
    La1 O2 2_665 2.665(7) yes
    La1 O3 . 2.530(6) yes
    La1 O3 3_465 2.916(6) yes
    La1 O4 3_465 2.565(6) yes
    La1 O7 . 2.480(6) yes
    La1 O8 4 2.502(6) yes
    N1 C1 . 1.489(10) ?
    N1 C3 . 1.490(10) ?
    N1 C2 . 1.512(11) ?
    N1 H1C . 0.9300 ?
    P1 O1 . 1.511(7) ?
    P1 O3 . 1.515(7) ?
    P1 O2 . 1.540(5) ?
    P1 C1 . 1.823(10) ?
    P2 O4 . 1.475(6) ?
    P2 O5 . 1.518(6) ?
    P2 O6 . 1.584(7) ?
    P2 C2 . 1.817(8) ?
    P3 O7 . 1.478(6) ?
    P3 O8 . 1.508(6) ?
    P3 O9 . 1.567(6) ?
    P3 C3 . 1.835(9) ?
    O6 H6 . 0.8400 ?
    O9 H9 . 0.8400 ?
    C1 H1A . 0.9900 ?
    C1 H1B . 0.9900 ?
    C2 H2A . 0.9900 ?
    C2 H2B . 0.9900 ?
    C3 H3A . 0.9900 ?
    C3 H3B . 0.9900 ?
loop_
    _geom_angle_atom_site_label_1
    _geom_angle_atom_site_label_2
    _geom_angle_atom_site_label_3
    _geom_angle_site_symmetry_1
    _geom_angle_site_symmetry_3
    _geom_angle
    _geom_angle_publ_flag
    O1 La1 O7 4 . 74.7(2) ?
    O1 La1 O8 4 4 77.5(2) ?
    O7 La1 O8 . 4 70.58(19) ?
    O1 La1 O3 4 . 149.0(2) ?
    O7 La1 O3 . . 79.7(2) ?
    O8 La1 O3 4 . 77.8(2) ?
    O1 La1 O2 4 3_465 112.92(19) ?
    O7 La1 O2 . 3_465 72.2(2) ?
    O8 La1 O2 4 3_465 136.7(2) ?
    O3 La1 O2 . 3_465 74.4(2) ?
    O1 La1 O4 4 3_465 95.9(2) ?
    O7 La1 O4 . 3_465 135.6(2) ?
    O8 La1 O4 4 3_465 150.9(3) ?
    O3 La1 O4 . 3_465 114.7(2) ?
    O2 La1 O4 3_465 3_465 72.1(2) ?
    O1 La1 O2 4 2_665 77.1(2) ?
    O7 La1 O2 . 2_665 141.3(2) ?
    O8 La1 O2 4 2_665 77.91(19) ?
    O3 La1 O2 . 2_665 115.33(19) ?
    O2 La1 O2 3_465 2_665 144.5(2) ?
    O4 La1 O2 3_465 2_665 73.0(2) ?
    O1 La1 O1 4 2_665 128.4(3) ?
    O7 La1 O1 . 2_665 133.2(2) ?
    O8 La1 O1 4 2_665 76.0(2) ?
    O3 La1 O1 . 2_665 61.7(2) ?
    O2 La1 O1 3_465 2_665 116.8(2) ?
    O4 La1 O1 3_465 2_665 86.9(2) ?
    O2 La1 O1 2_665 2_665 54.57(17) ?
    O1 La1 O3 4 3_465 59.15(18) ?
    O7 La1 O3 . 3_465 67.16(19) ?
    O8 La1 O3 4 3_465 125.26(18) ?
    O3 La1 O3 . 3_465 124.9(3) ?
    O2 La1 O3 3_465 3_465 54.55(17) ?
    O4 La1 O3 3_465 3_465 70.84(19) ?
    O2 La1 O3 2_665 3_465 118.15(17) ?
    O1 La1 O3 2_665 3_465 157.6(2) ?
    O1 La1 P1 4 2_665 104.7(2) ?
    O7 La1 P1 . 2_665 150.21(15) ?
    O8 La1 P1 4 2_665 80.14(15) ?
    O3 La1 P1 . 2_665 89.10(16) ?
    O2 La1 P1 3_465 2_665 131.17(12) ?
    O4 La1 P1 3_465 2_665 74.15(18) ?
    O2 La1 P1 2_665 2_665 27.94(11) ?
    O1 La1 P1 2_665 2_665 27.43(14) ?
    O3 La1 P1 3_465 2_665 138.88(14) ?
    O1 La1 P1 4 3_465 86.30(16) ?
    O7 La1 P1 . 3_465 67.49(15) ?
    O8 La1 P1 4 3_465 137.68(15) ?
    O3 La1 P1 . 3_465 99.78(19) ?
    O2 La1 P1 3_465 3_465 27.06(11) ?
    O4 La1 P1 3_465 3_465 68.66(18) ?
    O2 La1 P1 2_665 3_465 136.09(12) ?
    O1 La1 P1 2_665 3_465 140.31(18) ?
    O3 La1 P1 3_465 3_465 27.49(13) ?
    P1 La1 P1 2_665 3_465 142.12(7) ?
    C1 N1 C3 . . 113.2(6) ?
    C1 N1 C2 . . 113.3(7) ?
    C3 N1 C2 . . 111.0(6) ?
    C1 N1 H1C . . 106.2 ?
    C3 N1 H1C . . 106.2 ?
    C2 N1 H1C . . 106.2 ?
    O1 P1 O3 . . 117.2(3) ?
    O1 P1 O2 . . 107.4(3) ?
    O3 P1 O2 . . 111.5(4) ?
    O1 P1 C1 . . 108.1(4) ?
    O3 P1 C1 . . 103.2(4) ?
    O2 P1 C1 . . 109.0(3) ?
    O1 P1 La1 . 2_664 55.4(2) ?
    O3 P1 La1 . 2_664 147.0(3) ?
    O2 P1 La1 . 2_664 54.2(2) ?
    C1 P1 La1 . 2_664 109.6(3) ?
    O1 P1 La1 . 3_565 132.2(3) ?
    O3 P1 La1 . 3_565 62.7(3) ?
    O2 P1 La1 . 3_565 48.9(2) ?
    C1 P1 La1 . 3_565 118.6(3) ?
    La1 P1 La1 2_664 3_565 97.44(6) ?
    O4 P2 O5 . . 117.3(4) ?
    O4 P2 O6 . . 113.3(4) ?
    O5 P2 O6 . . 105.4(3) ?
    O4 P2 C2 . . 111.4(4) ?
    O5 P2 C2 . . 106.1(4) ?
    O6 P2 C2 . . 101.9(4) ?
    O7 P3 O8 . . 118.9(3) ?
    O7 P3 O9 . . 113.5(4) ?
    O8 P3 O9 . . 107.4(4) ?
    O7 P3 C3 . . 106.1(4) ?
    O8 P3 C3 . . 110.4(4) ?
    O9 P3 C3 . . 98.7(4) ?
    P1 O1 La1 . 4_554 137.9(3) ?
    P1 O1 La1 . 2_664 97.2(3) ?
    La1 O1 La1 4_554 2_664 124.5(3) ?
    P1 O2 La1 . 3_565 104.1(3) ?
    P1 O2 La1 . 2_664 97.9(3) ?
    La1 O2 La1 3_565 2_664 140.9(2) ?
    P1 O3 La1 . . 151.4(4) ?
    P1 O3 La1 . 3_565 89.8(3) ?
    La1 O3 La1 . 3_565 114.0(3) ?
    P2 O4 La1 . 3_565 162.8(5) ?
    P2 O6 H6 . . 109.5 ?
    P3 O7 La1 . . 143.2(3) ?
    P3 O8 La1 . 4_554 143.2(4) ?
    P3 O9 H9 . . 109.5 ?
    N1 C1 P1 . . 111.7(6) ?
    N1 C1 H1A . . 109.3 ?
    P1 C1 H1A . . 109.3 ?
    N1 C1 H1B . . 109.3 ?
    P1 C1 H1B . . 109.3 ?
    H1A C1 H1B . . 107.9 ?
    N1 C2 P2 . . 114.6(6) ?
    N1 C2 H2A . . 108.6 ?
    P2 C2 H2A . . 108.6 ?
    N1 C2 H2B . . 108.6 ?
    P2 C2 H2B . . 108.6 ?
    H2A C2 H2B . . 107.6 ?
    N1 C3 P3 . . 115.6(6) ?
    N1 C3 H3A . . 108.4 ?
    P3 C3 H3A . . 108.4 ?
    N1 C3 H3B . . 108.4 ?
    P3 C3 H3B . . 108.4 ?
    H3A C3 H3B . . 107.4 ?
loop_
    _geom_torsion_atom_site_label_1
    _geom_torsion_atom_site_label_2
    _geom_torsion_atom_site_label_3
    _geom_torsion_atom_site_label_4
    _geom_torsion_site_symmetry_1
    _geom_torsion_site_symmetry_2
    _geom_torsion_site_symmetry_3
    _geom_torsion_site_symmetry_4
    _geom_torsion
    _geom_torsion_publ_flag
    O3 P1 O1 La1 . . . 4_554 -45.7(9) ?
    O2 P1 O1 La1 . . . 4_554 -172.1(6) ?
    C1 P1 O1 La1 . . . 4_554 70.4(7) ?
    La1 P1 O1 La1 2_664 . . 4_554 172.0(9) ?
    La1 P1 O1 La1 3_565 . . 4_554 -122.4(5) ?
    O3 P1 O1 La1 . . . 2_664 142.3(3) ?
    O2 P1 O1 La1 . . . 2_664 15.8(4) ?
    C1 P1 O1 La1 . . . 2_664 -101.7(3) ?
    La1 P1 O1 La1 3_565 . . 2_664 65.6(4) ?
    O1 P1 O2 La1 . . . 3_565 131.3(4) ?
    O3 P1 O2 La1 . . . 3_565 1.5(4) ?
    C1 P1 O2 La1 . . . 3_565 -111.8(3) ?
    La1 P1 O2 La1 2_664 . . 3_565 147.4(3) ?
    O1 P1 O2 La1 . . . 2_664 -16.1(4) ?
    O3 P1 O2 La1 . . . 2_664 -145.8(3) ?
    C1 P1 O2 La1 . . . 2_664 100.8(3) ?
    La1 P1 O2 La1 3_565 . . 2_664 -147.4(3) ?
    O1 P1 O3 La1 . . . . 22.1(9) ?
    O2 P1 O3 La1 . . . . 146.5(7) ?
    C1 P1 O3 La1 . . . . -96.6(8) ?
    La1 P1 O3 La1 2_664 . . . 89.8(8) ?
    La1 P1 O3 La1 3_565 . . . 147.8(8) ?
    O1 P1 O3 La1 . . . 3_565 -125.7(4) ?
    O2 P1 O3 La1 . . . 3_565 -1.3(3) ?
    C1 P1 O3 La1 . . . 3_565 115.6(3) ?
    La1 P1 O3 La1 2_664 . . 3_565 -58.1(5) ?
    O1 La1 O3 P1 4 . . . 91.8(9) ?
    O7 La1 O3 P1 . . . . 57.4(8) ?
    O8 La1 O3 P1 4 . . . 129.6(8) ?
    O2 La1 O3 P1 3_465 . . . -16.9(7) ?
    O4 La1 O3 P1 3_465 . . . -78.3(8) ?
    O2 La1 O3 P1 2_665 . . . -160.3(7) ?
    O1 La1 O3 P1 2_665 . . . -149.9(8) ?
    O3 La1 O3 P1 3_465 . . . 4.8(7) ?
    P1 La1 O3 P1 2_665 . . . -150.3(8) ?
    P1 La1 O3 P1 3_465 . . . -7.4(8) ?
    O1 La1 O3 La1 4 . . 3_565 -123.8(4) ?
    O7 La1 O3 La1 . . . 3_565 -158.2(3) ?
    O8 La1 O3 La1 4 . . 3_565 -86.1(3) ?
    O2 La1 O3 La1 3_465 . . 3_565 127.5(3) ?
    O4 La1 O3 La1 3_465 . . 3_565 66.1(4) ?
    O2 La1 O3 La1 2_665 . . 3_565 -15.9(3) ?
    O1 La1 O3 La1 2_665 . . 3_565 -5.6(3) ?
    O3 La1 O3 La1 3_465 . . 3_565 149.2(3) ?
    P1 La1 O3 La1 2_665 . . 3_565 -6.0(2) ?
    P1 La1 O3 La1 3_465 . . 3_565 137.0(2) ?
    O5 P2 O4 La1 . . . 3_565 28.8(13) ?
    O6 P2 O4 La1 . . . 3_565 152.0(11) ?
    C2 P2 O4 La1 . . . 3_565 -93.7(12) ?
    O8 P3 O7 La1 . . . . -47.7(7) ?
    O9 P3 O7 La1 . . . . -175.5(6) ?
    C3 P3 O7 La1 . . . . 77.3(7) ?
    O1 La1 O7 P3 4 . . . -179.2(6) ?
    O8 La1 O7 P3 4 . . . -97.3(6) ?
    O3 La1 O7 P3 . . . . -16.8(6) ?
    O2 La1 O7 P3 3_465 . . . 60.0(6) ?
    O4 La1 O7 P3 3_465 . . . 98.1(6) ?
    O2 La1 O7 P3 2_665 . . . -134.7(5) ?
    O1 La1 O7 P3 2_665 . . . -50.4(7) ?
    O3 La1 O7 P3 3_465 . . . 118.3(6) ?
    P1 La1 O7 P3 2_665 . . . -86.3(7) ?
    P1 La1 O7 P3 3_465 . . . 88.5(6) ?
    O7 P3 O8 La1 . . . 4_554 -4.8(7) ?
    O9 P3 O8 La1 . . . 4_554 125.8(6) ?
    C3 P3 O8 La1 . . . 4_554 -127.7(6) ?
    C3 N1 C1 P1 . . . . 113.8(6) ?
    C2 N1 C1 P1 . . . . -118.5(6) ?
    O1 P1 C1 N1 . . . . -129.9(5) ?
    O3 P1 C1 N1 . . . . -5.0(7) ?
    O2 P1 C1 N1 . . . . 113.6(6) ?
    La1 P1 C1 N1 2_664 . . . 171.3(5) ?
    La1 P1 C1 N1 3_565 . . . 60.8(6) ?
    C1 N1 C2 P2 . . . . 50.9(9) ?
    C3 N1 C2 P2 . . . . 179.7(6) ?
    O4 P2 C2 N1 . . . . 37.7(8) ?
    O5 P2 C2 N1 . . . . -91.0(7) ?
    O6 P2 C2 N1 . . . . 158.9(6) ?
    C1 N1 C3 P3 . . . . -63.3(8) ?
    C2 N1 C3 P3 . . . . 167.8(6) ?
    O7 P3 C3 N1 . . . . -65.8(7) ?
    O8 P3 C3 N1 . . . . 64.2(7) ?
    O9 P3 C3 N1 . . . . 176.5(6) ?
loop_
    _geom_hbond_atom_site_label_D
    _geom_hbond_atom_site_label_H
    _geom_hbond_atom_site_label_A
    _geom_hbond_site_symmetry_A
    _geom_hbond_distance_DH
    _geom_hbond_distance_HA
    _geom_hbond_distance_DA
    _geom_hbond_angle_DHA
    N1 H1C O3 . 0.93 2.05 2.725(9) 128
    N1 H1C O8 4 0.93 2.50 3.298(9) 143
    O6 H6 O5 4_655 0.84 1.90 2.680(8) 153
    O9 H9 O5 1_455 0.84 1.85 2.478(8) 130
