# Supplementary material for: Redetermination at 180 K of a layered lanthanide–organic framework
Source: Acta Crystallogr Sect E Struct Rep Online. 2012 Feb 17;68(Pt 3):m294–5. doi: 10.1107/S1600536812005508 (PMC3297248; doi:10.1107/S1600536812005508)
Supplement: Supplementary file 3 [file e-68-0m294-Isup3.hkl]

# 
# h,k,l, Fc-squared, Fo-squared, sigma(Fo-squared) and status flag 
# 
data_I
_shelx_title 'I in Pca2(1)' 
_shelx_refln_list_code          4 
_shelx_F_calc_maximum      292.84 
_exptl_crystal_F_000       832.00 
_reflns_d_resolution_high  0.7302 
 
loop_ 
 _symmetry_equiv_pos_as_xyz 
 'x, y, z' 
 '-x, -y, z+1/2' 
 'x+1/2, -y, z' 
 '-x+1/2, y, z+1/2' 
 
_cell_length_a     9.1443 
_cell_length_b    11.7268 
_cell_length_c     9.8226 
_cell_angle_alpha  90.000 
_cell_angle_beta   90.000 
_cell_angle_gamma  90.000 
 
_shelx_F_squared_multiplier     1.000 
 
loop_ 
 _refln_index_h 
 _refln_index_k 
 _refln_index_l 
 _refln_F_squared_calc 
 _refln_F_squared_meas 
 _refln_F_squared_sigma 
 _refln_observed_status 
   2   0 -13      254.21      256.99    333.25 o 
   1   1 -13       43.40       30.22    248.90 o 
   2   1 -13      143.68      459.37    273.61 o 
   3   1 -13      192.40       91.58    314.23 o 
   1   2 -13      135.84       92.61    259.58 o 
   2   2 -13       69.80     -250.68    250.68 o 
   1   3 -13      374.27      370.64    237.60 o 
   2   3 -13        2.36       43.29    254.63 o 
   0   0 -12     9348.13    10664.59    942.63 o 
   2   0 -12     6013.16     6027.72    409.25 o 
   4   0 -12     4431.14     4296.12    635.03 o 
   0   1 -12     7302.17     8109.89    613.60 o 
   1   1 -12       27.31       68.84    115.12 o 
   2   1 -12     6649.15     7124.67    301.26 o 
   3   1 -12       66.25      103.93    158.48 o 
   4   1 -12     5104.30     6567.46    789.78 o 
   5   1 -12      492.52      530.82    252.14 o 
   0   2 -12     5884.31     6717.77    607.20 o 
   1   2 -12      488.16      405.02    125.44 o 
   2   2 -12     6338.53     7209.94    305.63 o 
   3   2 -12       45.27      -85.84    161.94 o 
   4   2 -12     7297.60     7686.14    522.51 o 
   5   2 -12      364.14      314.04    278.77 o 
   0   3 -12     3886.78     3741.10    334.05 o 
   1   3 -12      863.64      664.78    140.92 o 
   2   3 -12     5231.05     4906.25    310.66 o 
   3   3 -12      104.02       12.25    185.41 o 
   4   3 -12     3590.67     4322.78    447.33 o 
   5   3 -12      268.79      385.58    349.61 o 
   0   4 -12     6710.10     6553.72    557.74 o 
   1   4 -12        9.12      187.34    164.43 o 
   2   4 -12     9671.32    10392.38    625.40 o 
   3   4 -12      133.32      291.48    204.96 o 
   4   4 -12     2566.54     2517.07    430.88 o 
   0   5 -12     5337.84     6270.88    649.24 o 
   1   5 -12      198.13      671.52    243.07 o 
   2   5 -12     6970.79     7627.74    737.27 o 
   3   5 -12      513.66      895.26    252.75 o 
   4   5 -12     3663.82     4949.93    833.08 o 
   0   6 -12      651.27     1004.10    500.09 o 
   1   6 -12       60.25      444.73    270.34 o 
   2   6 -12     2890.14     2509.36    446.39 o 
   3   6 -12      197.34      705.33    333.71 o 
   0   7 -12     3094.01     3414.54   1116.72 o 
   1   7 -12      233.77      387.03    290.94 o 
   2   0 -11      285.17      420.90    154.27 o 
   4   0 -11      186.92      279.04    175.33 o 
   6   0 -11     1144.67     1528.41    349.96 o 
   1   1 -11       92.60      117.27     97.37 o 
   2   1 -11      430.50      557.83    116.04 o 
   3   1 -11      591.99      471.60    110.55 o 
   4   1 -11      246.06      157.36    118.31 o 
   5   1 -11       66.11      188.14    135.55 o 
   6   1 -11     1798.89     2003.08    229.78 o 
   7   1 -11      271.48      170.06    217.08 o 
   1   2 -11      176.22      296.45    107.27 o 
   2   2 -11      193.95       31.08     99.16 o 
   3   2 -11      166.86      256.29    109.96 o 
   4   2 -11      565.14      414.06    133.52 o 
   5   2 -11      221.71      344.65    146.19 o 
   6   2 -11      909.45      935.61    235.86 o 
   7   2 -11      488.10      941.88    290.23 o 
   1   3 -11      256.63      134.15    106.15 o 
   2   3 -11      124.27      123.61    105.64 o 
   3   3 -11       75.94      -15.95    109.06 o 
   4   3 -11        2.75        5.33    121.73 o 
   5   3 -11       30.91      271.05    157.07 o 
   6   3 -11       49.14      198.62    241.29 o 
   1   4 -11      149.72      270.16    114.30 o 
   2   4 -11      259.07      358.97    121.59 o 
   3   4 -11       21.86       15.18    108.17 o 
   4   4 -11     1632.82     1763.52    185.18 o 
   5   4 -11      123.37      -41.93    192.34 o 
   6   4 -11      584.10      516.10    300.98 o 
   1   5 -11      160.71       56.84    106.10 o 
   2   5 -11       24.45      180.12    136.86 o 
   3   5 -11       27.71       70.70    116.33 o 
   4   5 -11      948.19     1103.09    248.71 o 
   5   5 -11      252.14       89.67    202.18 o 
   6   5 -11      617.53      407.02    340.09 o 
   1   6 -11      491.19      550.06    134.85 o 
   2   6 -11      713.25      547.91    149.85 o 
   3   6 -11        0.20      219.12    169.11 o 
   4   6 -11      182.68      543.85    243.47 o 
   5   6 -11       62.77       86.88    266.22 o 
   1   7 -11      360.63       60.88    174.90 o 
   2   7 -11      349.14      314.15    216.28 o 
   3   7 -11      540.55      520.01    228.26 o 
   4   7 -11      739.72      286.52    296.09 o 
   1   8 -11       16.57      176.27    263.17 o 
   2   8 -11       75.26     -235.61    235.61 o 
   3   8 -11      677.32      750.80    315.25 o 
   1   9 -11      460.84      476.69    324.68 o 
   0   0 -10     2598.74     2167.23    276.14 o 
   2   0 -10     9441.12     8110.22    370.25 o 
   4   0 -10    10164.36     9746.44    408.41 o 
   6   0 -10     7399.83     6977.14    467.56 o 
   8   0 -10     7214.42     5722.45    632.64 o 
   0   1 -10     7104.81     7027.64    334.25 o 
   1   1 -10      159.72      -29.96     76.65 o 
   2   1 -10    11301.19    11182.73    311.02 o 
   3   1 -10      474.23      498.05     87.17 o 
   4   1 -10     7175.51     7375.53    253.41 o 
   5   1 -10      509.72      676.21    123.97 o 
   6   1 -10     5087.69     4659.03    263.17 o 
   7   1 -10       63.38      248.45    154.14 o 
   8   1 -10     4232.84     3987.82    375.58 o 
   0   2 -10    11851.81    11387.95    484.32 o 
   1   2 -10      621.90      404.39     97.22 o 
   2   2 -10     9524.10     9198.06    270.53 o 
   3   2 -10      665.10      733.87     97.20 o 
   4   2 -10     5059.00     4875.63    198.58 o 
   5   2 -10      425.03      655.90    133.87 o 
   6   2 -10     3774.10     3676.51    250.88 o 
   7   2 -10      149.78      236.02    168.12 o 
   8   2 -10     4395.12     5045.94    501.46 o 
   0   3 -10     8281.06     7285.70    378.58 o 
   1   3 -10      601.43      489.57     97.56 o 
   2   3 -10     5769.71     5776.30    234.02 o 
   3   3 -10      664.53      780.82    104.20 o 
   4   3 -10     5880.72     5370.13    214.35 o 
   5   3 -10       78.35      287.50    120.67 o 
   6   3 -10     4048.12     3731.85    277.24 o 
   7   3 -10     1064.76     1173.65    211.25 o 
   8   3 -10     5198.84     6080.38    989.17 o 
   0   4 -10    10936.53    11250.43    498.32 o 
   1   4 -10      302.80      360.66     99.48 o 
   2   4 -10     7188.39     7169.58    251.99 o 
   3   4 -10       24.30      -34.63     91.47 o 
   4   4 -10    10200.41    10269.42    367.66 o 
   5   4 -10       80.88      107.16    146.86 o 
   6   4 -10     6272.91     5830.61    448.59 o 
   7   4 -10      359.53      132.79    167.95 o 
   0   5 -10    11574.84    11362.77    558.83 o 
   1   5 -10     1676.20     1792.22    153.76 o 
   2   5 -10     5011.28     4838.82    202.43 o 
   3   5 -10      644.05      548.74    108.67 o 
   4   5 -10     9452.32     9469.93    357.98 o 
   5   5 -10       72.98      163.67    136.04 o 
   6   5 -10     6636.57     6383.02    343.82 o 
   7   5 -10      171.50      338.35    211.59 o 
   0   6 -10    10747.03    10291.22    484.54 o 
   1   6 -10      214.78      170.43    106.27 o 
   2   6 -10     5116.20     5029.18    250.25 o 
   3   6 -10       30.52      161.43    113.50 o 
   4   6 -10     4959.12     4572.73    260.83 o 
   5   6 -10       64.41      122.59    147.78 o 
   6   6 -10     3074.47     2948.38    362.73 o 
   0   7 -10    10519.50    10735.48    837.28 o 
   1   7 -10      282.79      284.88    138.63 o 
   2   7 -10     7303.66     7228.71    344.23 o 
   3   7 -10        5.89      -32.81    119.20 o 
   4   7 -10     5093.07     4358.05    300.44 o 
   5   7 -10     1159.60     1204.18    307.43 o 
   6   7 -10     2791.00     2691.61    358.68 o 
   0   8 -10     3999.88     2585.04    420.98 o 
   1   8 -10      633.55      446.99    161.11 o 
   2   8 -10     4227.38     3690.34    288.79 o 
   3   8 -10      247.68      462.30    176.48 o 
   4   8 -10     4728.10     4379.64    338.37 o 
   5   8 -10     1814.92     1350.96    289.17 o 
   0   9 -10     2678.39     1830.61    353.99 o 
   1   9 -10      529.91      789.94    316.18 o 
   2   9 -10     5786.59     6184.50    463.34 o 
   3   9 -10       94.79     -148.17    187.93 o 
   4   9 -10     3998.39     3797.62    378.49 o 
   0  10 -10     3643.57     3351.25    604.04 o 
   1  10 -10     1401.24     1611.79    382.63 o 
   2  10 -10     6478.29     6767.36    557.25 o 
   3  10 -10      454.79      225.83    231.86 o 
   2   0  -9     1997.87     2056.46    136.55 o 
   4   0  -9     1700.37     1792.34    151.61 o 
   6   0  -9      411.56      377.94    155.48 o 
   8   0  -9     1478.43      881.27    270.15 o 
   1   1  -9      115.87       73.86     58.30 o 
   2   1  -9      260.54      175.11     61.23 o 
   3   1  -9      877.35      872.37     86.40 o 
   4   1  -9      969.91     1122.44    127.50 o 
   5   1  -9       63.77       71.38     90.63 o 
   6   1  -9      417.14      547.26    113.63 o 
   7   1  -9      840.05      827.41    159.21 o 
   8   1  -9     1393.20     1300.46    203.37 o 
   9   1  -9       41.51      166.84    261.72 o 
   1   2  -9      374.76      313.25     66.61 o 
   2   2  -9      451.06      344.10     70.84 o 
   3   2  -9     1241.00     1233.40     96.64 o 
   4   2  -9     1166.39     1043.38     99.30 o 
   5   2  -9       89.77      131.38     90.53 o 
   6   2  -9      864.65     1085.29    128.94 o 
   7   2  -9      318.50      230.51    134.65 o 
   8   2  -9      965.18      771.47    167.91 o 
   9   2  -9      192.37      415.57    215.98 o 
   1   3  -9      934.74     1010.18     89.32 o 
   2   3  -9      203.66      190.34     70.52 o 
   3   3  -9      112.44      238.82     74.85 o 
   4   3  -9      560.85      614.40     90.48 o 
   5   3  -9      188.60      110.65     90.04 o 
   6   3  -9      856.26      765.75    133.26 o 
   7   3  -9        5.79      -70.20    115.21 o 
   8   3  -9     1396.71     1370.28    214.08 o 
   1   4  -9     1388.75     1295.26    119.01 o 
   2   4  -9      250.80      234.00     80.94 o 
   3   4  -9       94.94      323.40     84.15 o 
   4   4  -9      415.37      381.77     85.82 o 
   5   4  -9      393.59      272.36    110.69 o 
   6   4  -9     1774.26     1837.29    165.20 o 
   7   4  -9      201.05      364.64    142.97 o 
   8   4  -9     1095.34      837.00    211.11 o 
   1   5  -9       85.49       57.95     81.47 o 
   2   5  -9      245.05      217.67     84.13 o 
   3   5  -9      733.22      555.49     93.32 o 
   4   5  -9      304.27      215.02     96.57 o 
   5   5  -9       14.31     -101.71    101.71 o 
   6   5  -9     1700.27     1699.62    180.12 o 
   7   5  -9      287.19      264.65    183.85 o 
   8   5  -9      286.85      366.53    199.22 o 
   1   6  -9      252.25      109.35     94.57 o 
   2   6  -9      121.60      171.46     89.37 o 
   3   6  -9      152.42      267.47     96.94 o 
   4   6  -9      262.31      196.86    108.04 o 
   5   6  -9        8.23     -103.48    116.04 o 
   6   6  -9      330.40      534.16    149.36 o 
   7   6  -9      404.48      159.52    152.34 o 
   8   6  -9      606.93      496.74    252.04 o 
   1   7  -9       59.69       28.04    114.18 o 
   2   7  -9      589.20      673.05    121.18 o 
   3   7  -9      330.43      244.23    106.52 o 
   4   7  -9      228.11      291.56    123.28 o 
   5   7  -9       95.37       -2.46    133.15 o 
   6   7  -9      937.14      621.28    170.71 o 
   7   7  -9       64.52      391.69    192.11 o 
   1   8  -9      216.17      159.90    125.63 o 
   2   8  -9      182.39      226.45    115.49 o 
   3   8  -9      174.39       20.05    117.24 o 
   4   8  -9      499.80      271.07    140.69 o 
   5   8  -9      164.50      152.06    163.42 o 
   6   8  -9      644.12      593.13    238.52 o 
   1   9  -9      451.03      671.57    150.37 o 
   2   9  -9      513.96      483.66    134.36 o 
   3   9  -9       34.33      183.52    140.63 o 
   4   9  -9      301.54      358.89    171.32 o 
   5   9  -9      101.29       58.57    199.19 o 
   6   9  -9      565.55      847.28    276.82 o 
   1  10  -9       80.84      154.12    154.02 o 
   2  10  -9      136.32      -70.91    157.96 o 
   3  10  -9       69.72      253.52    194.30 o 
   4  10  -9      798.73     1031.91    229.02 o 
   5  10  -9       25.10     -107.17    280.88 o 
   1  11  -9        1.50       93.27    227.52 o 
   2  11  -9       11.33      133.18    195.48 o 
   3  11  -9      142.75      220.68    266.18 o 
   0   0  -8    47410.55    46716.01   1803.16 o 
   2   0  -8     9306.35     9752.47    286.01 o 
   4   0  -8    11643.62    11627.00    390.54 o 
   6   0  -8     3843.32     4653.73    292.51 o 
   8   0  -8     4299.02     4403.00    502.41 o 
  10   0  -8     5685.00     4428.20   1226.46 o 
   0   1  -8    36226.38    37562.64    967.87 o 
   1   1  -8      748.28      880.87     62.51 o 
   2   1  -8    11871.39    12471.50    238.65 o 
   3   1  -8      419.00      383.93     61.26 o 
   4   1  -8    17110.55    18692.36    387.82 o 
   5   1  -8     1295.54     1331.69    105.13 o 
   6   1  -8     7192.71     8157.97    270.36 o 
   7   1  -8       26.45       -1.71     94.53 o 
   8   1  -8     4607.84     5330.99    416.14 o 
   9   1  -8       90.34      193.67    158.81 o 
  10   1  -8     3834.19     3658.79    506.73 o 
   0   2  -8    11512.23    11108.60    321.05 o 
   1   2  -8     1260.61     1186.34     70.95 o 
   2   2  -8     6664.11     6623.66    159.55 o 
   3   2  -8     1410.40     1550.78     91.43 o 
   4   2  -8    16240.48    16948.34    355.00 o 
   5   2  -8     1302.13     1486.64    109.65 o 
   6   2  -8     9855.73    10832.16    312.88 o 
   7   2  -8       88.75      -57.74     93.15 o 
   8   2  -8     4478.78     4740.40    279.23 o 
   9   2  -8      269.50      437.89    180.75 o 
   0   3  -8     7029.54     6817.58    234.47 o 
   1   3  -8     1144.73     1056.25     70.56 o 
   2   3  -8     7486.25     7409.51    176.15 o 
   3   3  -8       49.49       -7.86     54.89 o 
   4   3  -8    11411.78    11527.88    278.67 o 
   5   3  -8      183.03      143.95     79.68 o 
   6   3  -8     7854.63     8931.60    303.94 o 
   7   3  -8      183.67      161.67    110.86 o 
   8   3  -8     5926.13     6688.66    364.01 o 
   9   3  -8       86.23      -37.05    181.13 o 
   0   4  -8    15982.85    15780.94    456.97 o 
   1   4  -8     1849.95     1869.75     86.27 o 
   2   4  -8    17166.93    18265.72    343.31 o 
   3   4  -8      224.13      256.03     65.19 o 
   4   4  -8     8966.22     9291.54    256.00 o 
   5   4  -8      151.69      121.91     89.42 o 
   6   4  -8     4249.18     4431.46    225.66 o 
   7   4  -8       40.88     -107.23    107.23 o 
   8   4  -8     5631.26     6132.29    455.11 o 
   9   4  -8      210.49      275.77    203.29 o 
   0   5  -8    10485.39    10940.02    334.82 o 
   1   5  -8      570.63      551.55     73.21 o 
   2   5  -8    17853.14    18672.25    378.61 o 
   3   5  -8      806.88      737.10     88.16 o 
   4   5  -8     5810.30     5680.13    226.55 o 
   5   5  -8      501.41      550.60    112.15 o 
   6   5  -8     4438.03     4129.33    220.81 o 
   7   5  -8      306.08      388.97    131.26 o 
   8   5  -8     5274.25     5836.49    460.30 o 
   9   5  -8      338.05       56.64    215.55 o 
   0   6  -8     3154.02     3275.33    216.69 o 
   1   6  -8      164.62      131.87     71.41 o 
   2   6  -8    10358.85    10098.95    264.73 o 
   3   6  -8     1051.72     1214.06    164.55 o 
   4   6  -8     6168.35     6823.25    258.15 o 
   5   6  -8      182.18      333.09    119.01 o 
   6   6  -8     7294.38     7454.25    371.79 o 
   7   6  -8     1034.94     1082.96    220.86 o 
   8   6  -8     6454.85     6276.78    450.52 o 
   0   7  -8     3715.92     3274.65    278.40 o 
   1   7  -8      240.77      184.66     84.50 o 
   2   7  -8     8529.52     9278.63    290.75 o 
   3   7  -8      887.71      964.64    132.06 o 
   4   7  -8     5728.27     6152.23    260.24 o 
   5   7  -8      104.54       43.51    109.17 o 
   6   7  -8     6015.51     6300.28    301.71 o 
   7   7  -8      594.94      500.23    163.18 o 
   8   7  -8     4312.54     4103.75    381.41 o 
   0   8  -8     7189.91     7472.99    511.71 o 
   1   8  -8      501.65      489.00    115.95 o 
   2   8  -8     7987.71     8837.51    328.57 o 
   3   8  -8      683.13      703.92    122.47 o 
   4   8  -8     4163.51     4090.50    260.86 o 
   5   8  -8      203.93       92.04    152.36 o 
   6   8  -8     4021.07     3842.38    260.08 o 
   7   8  -8      516.38      325.43    191.63 o 
   0   9  -8     7311.89     8393.71    561.97 o 
   1   9  -8      185.69      337.30    114.79 o 
   2   9  -8     4372.96     4522.24    243.32 o 
   3   9  -8      978.35      961.00    153.76 o 
   4   9  -8     3845.01     3861.72    286.61 o 
   5   9  -8      371.20      367.81    155.12 o 
   6   9  -8     2775.44     3113.89    288.01 o 
   7   9  -8      817.84     1031.74    265.87 o 
   0  10  -8     6523.45     7643.60    560.15 o 
   1  10  -8      284.50      317.25    135.17 o 
   2  10  -8     5252.43     5674.25    316.42 o 
   3  10  -8      722.90      514.48    150.55 o 
   4  10  -8     6046.11     6674.97    358.65 o 
   5  10  -8      830.89      600.46    221.55 o 
   6  10  -8     4496.07     4460.27    510.36 o 
   0  11  -8     3730.85     3979.63    424.16 o 
   1  11  -8     1093.39      852.89    162.81 o 
   2  11  -8     2800.71     2886.48    269.16 o 
   3  11  -8      266.78      248.04    183.38 o 
   4  11  -8     5022.10     5326.74    560.89 o 
   5  11  -8      541.94      695.34    261.63 o 
   0  12  -8     4780.97     3694.94    866.07 o 
   1  12  -8      820.43      810.07    274.27 o 
   2  12  -8     2406.16     2991.14    336.72 o 
   3  12  -8        6.87      123.16    208.24 o 
   2   0  -7     2689.27     2904.36    128.44 o 
   4   0  -7      269.48      171.55     76.95 o 
   6   0  -7      762.12      711.64    117.85 o 
   8   0  -7     1587.68     1896.67    209.59 o 
  10   0  -7     2035.08     1917.13    372.88 o 
   1   1  -7       48.79       47.49     37.75 o 
   2   1  -7     1087.30      983.18     56.01 o 
   3   1  -7     3590.05     3909.35    111.40 o 
   4   1  -7      642.93      600.57     63.57 o 
   5   1  -7      209.00      226.70     61.88 o 
   6   1  -7     1570.67     1715.19    107.45 o 
   7   1  -7      116.66        0.38     88.79 o 
   8   1  -7      925.34      911.21    138.81 o 
   9   1  -7       17.14       96.68    130.98 o 
  10   1  -7     1195.09      933.99    255.13 o 
   1   2  -7     1590.46     1695.73     66.27 o 
   2   2  -7      584.05      541.35     51.52 o 
   3   2  -7      386.35      292.92     50.98 o 
   4   2  -7      459.42      459.96     63.58 o 
   5   2  -7     1643.92     1748.51     91.67 o 
   6   2  -7      653.58      671.73     88.99 o 
   7   2  -7     1092.35     1148.25    118.16 o 
   8   2  -7     1595.18     1458.27    142.74 o 
   9   2  -7       17.84      311.82    157.18 o 
  10   2  -7      493.31      199.24    202.41 o 
   1   3  -7     3146.23     3547.27     89.67 o 
   2   3  -7      648.14      711.57     56.76 o 
   3   3  -7      261.23      137.41     48.51 o 
   4   3  -7      993.10     1030.62     73.40 o 
   5   3  -7      575.94      537.93     74.84 o 
   6   3  -7     1119.69     1005.66    106.57 o 
   7   3  -7       20.54      -85.60     86.50 o 
   8   3  -7     1047.18      794.53    142.06 o 
   9   3  -7      574.50      523.92    177.41 o 
  10   3  -7     1207.15     1085.39    238.55 o 
   1   4  -7     1115.02     1154.54     61.88 o 
   2   4  -7      261.03      226.17     50.86 o 
   3   4  -7       88.14       12.31     49.99 o 
   4   4  -7     2116.24     2308.76    111.61 o 
   5   4  -7      198.05      148.43     81.69 o 
   6   4  -7     2009.82     1927.88    136.73 o 
   7   4  -7      207.21      138.72    100.17 o 
   8   4  -7     1189.88      980.96    156.20 o 
   9   4  -7      228.38      566.77    159.35 o 
  10   4  -7     1388.86     1115.32    240.55 o 
   1   5  -7     1032.17      917.20     67.32 o 
   2   5  -7       46.97       56.84     52.77 o 
   3   5  -7       68.58      106.52     61.48 o 
   4   5  -7     1688.17     1833.32    116.27 o 
   5   5  -7     1247.35     1367.50    116.26 o 
   6   5  -7      639.48      660.67    123.90 o 
   7   5  -7      760.83      771.62    146.72 o 
   8   5  -7     1503.53     1438.49    200.54 o 
   9   5  -7      799.18      550.26    205.58 o 
   1   6  -7       10.97        3.91     61.08 o 
   2   6  -7     1050.02     1177.71     86.97 o 
   3   6  -7      570.15      532.65     83.11 o 
   4   6  -7      558.25      494.98     98.03 o 
   5   6  -7       15.50      -46.29     88.73 o 
   6   6  -7      959.95     1301.69    147.44 o 
   7   6  -7        4.34     -107.18    107.18 o 
   8   6  -7      773.58      694.46    182.78 o 
   9   6  -7      240.10      -76.82    196.54 o 
   1   7  -7      371.38      281.99     72.74 o 
   2   7  -7      330.39      240.17     75.09 o 
   3   7  -7      192.34      139.78     81.95 o 
   4   7  -7      396.07      356.85    107.89 o 
   5   7  -7      255.61      243.62    103.42 o 
   6   7  -7      333.80      267.69    120.07 o 
   7   7  -7     1131.97     1295.26    165.16 o 
   8   7  -7      545.05      518.20    182.37 o 
   9   7  -7       30.10       30.09    220.52 o 
   1   8  -7      212.50      136.98     78.63 o 
   2   8  -7      200.85      413.72     89.82 o 
   3   8  -7      999.01     1069.78    133.14 o 
   4   8  -7      135.69      -32.91     95.55 o 
   5   8  -7      390.74      457.11    120.56 o 
   6   8  -7      646.36      717.05    149.12 o 
   7   8  -7      260.54      137.03    150.58 o 
   8   8  -7     1078.15     1188.59    246.97 o 
   1   9  -7      238.93      156.25    102.90 o 
   2   9  -7      380.52      496.90    119.09 o 
   3   9  -7      128.36       86.39    109.25 o 
   4   9  -7      419.65      432.56    140.58 o 
   5   9  -7       86.50      156.93    129.82 o 
   6   9  -7     1928.13     1733.71    201.26 o 
   7   9  -7       55.68       81.22    159.02 o 
   8   9  -7     1285.98     1358.80    334.47 o 
   1  10  -7      290.39      349.36    114.44 o 
   2  10  -7      107.96       29.39    111.97 o 
   3  10  -7      513.29      434.21    110.10 o 
   4  10  -7      318.58      166.63    137.02 o 
   5  10  -7      225.81      202.02    138.96 o 
   6  10  -7     1297.94     1551.28    231.05 o 
   7  10  -7       55.47      194.69    205.13 o 
   1  11  -7       93.88      330.52    135.26 o 
   2  11  -7       38.33      -20.44    125.94 o 
   3  11  -7      463.11      384.20    152.51 o 
   4  11  -7      348.15      215.82    162.58 o 
   5  11  -7      204.02      275.38    158.32 o 
   6  11  -7      633.11      399.16    293.28 o 
   1  12  -7      153.72      343.06    187.41 o 
   2  12  -7      168.35      121.57    154.22 o 
   3  12  -7       13.69      124.58    179.24 o 
   4  12  -7       79.10      144.69    192.42 o 
   5  12  -7      136.00      -79.89    221.04 o 
   1  13  -7      100.36      198.74    244.40 o 
   2  13  -7      377.61      559.71    308.93 o 
   3  13  -7      226.07      439.38    243.45 o 
   0   0  -6     5815.30     5778.91    223.27 o 
   2   0  -6    31501.23    34747.79    685.88 o 
   4   0  -6    11721.71    12333.34    312.35 o 
   6   0  -6    16548.63    17707.62    515.16 o 
   8   0  -6     5637.80     6290.38    334.93 o 
  10   0  -6     1924.98     1873.39    260.57 o 
   0   1  -6    10757.09    10610.67    251.74 o 
   1   1  -6     1090.63     1082.61     52.85 o 
   2   1  -6    22177.56    22732.97    325.08 o 
   3   1  -6      748.73      857.71     48.14 o 
   4   1  -6    13310.96    14050.24    240.80 o 
   5   1  -6     1933.88     2128.16     77.19 o 
   6   1  -6    12349.79    13126.13    263.50 o 
   7   1  -6        1.94      -65.27     65.27 o 
   8   1  -6    11185.51    12289.60    351.50 o 
   9   1  -6       10.00      -94.93     94.93 o 
  10   1  -6     4111.88     4423.82    334.82 o 
  11   1  -6       93.50      107.67    189.85 o 
   0   2  -6    15309.44    15314.75    335.03 o 
   1   2  -6      320.82      284.38     33.25 o 
   2   2  -6    18000.79    17548.09    269.74 o 
   3   2  -6      743.22      742.67     46.09 o 
   4   2  -6     7133.91     7695.52    153.10 o 
   5   2  -6      410.63      489.74     53.62 o 
   6   2  -6     4812.29     5189.30    159.11 o 
   7   2  -6      848.23     1031.58     93.39 o 
   8   2  -6     8129.76     8754.35    341.69 o 
   9   2  -6      166.98      306.54    125.84 o 
  10   2  -6     5109.71     5574.96    450.56 o 
  11   2  -6      273.02      314.19    215.59 o 
   0   3  -6    25957.04    25286.60    502.75 o 
   1   3  -6     1962.87     1993.66     60.50 o 
   2   3  -6    21515.16    22135.28    336.30 o 
   3   3  -6      194.10      133.31     40.69 o 
   4   3  -6    12351.58    12577.67    231.62 o 
   5   3  -6       12.99      -22.79     50.27 o 
   6   3  -6    10140.80    10894.46    273.82 o 
   7   3  -6      933.54      978.98    103.96 o 
   8   3  -6     4251.36     4544.01    212.84 o 
   9   3  -6      262.50      210.86    128.73 o 
  10   3  -6     4746.64     4907.04    330.62 o 
   0   4  -6    15868.58    15697.30    331.06 o 
   1   4  -6      878.02      828.32     44.75 o 
   2   4  -6     9841.32     9695.55    171.87 o 
   3   4  -6     1122.66     1222.21     65.76 o 
   4   4  -6    19611.56    20303.12    393.51 o 
   5   4  -6      349.60      386.30     68.39 o 
   6   4  -6    14823.66    15205.22    402.53 o 
   7   4  -6     1367.46     1218.26    113.31 o 
   8   4  -6     4973.31     4765.11    225.70 o 
   9   4  -6      259.41       25.35    144.42 o 
  10   4  -6     4224.56     3628.71    306.14 o 
   0   5  -6    17831.40    18975.82    392.28 o 
   1   5  -6      769.94      752.45     53.52 o 
   2   5  -6    12009.86    12328.86    239.09 o 
   3   5  -6       30.40      -28.27     48.59 o 
   4   5  -6    15551.81    16412.44    351.13 o 
   5   5  -6      213.85      173.82     71.22 o 
   6   5  -6     9275.43    10354.47    325.25 o 
   7   5  -6       60.51      156.18     98.74 o 
   8   5  -6     3665.24     3931.18    225.35 o 
   9   5  -6      286.03      331.87    151.42 o 
  10   5  -6     2940.65     3502.65    322.99 o 
   0   6  -6    34797.49    35963.14    843.55 o 
   1   6  -6     3393.30     3523.39    107.71 o 
   2   6  -6    12831.99    13558.32    292.76 o 
   3   6  -6      310.39      294.21     62.57 o 
   4   6  -6    13420.67    13351.76    318.90 o 
   5   6  -6      330.47      173.32     79.79 o 
   6   6  -6     6259.06     6429.68    257.52 o 
   7   6  -6        9.15       19.60     97.85 o 
   8   6  -6     4378.69     4775.60    305.63 o 
   9   6  -6      152.75      125.78    158.48 o 
  10   6  -6     5396.22     5081.48    492.67 o 
   0   7  -6    17665.48    18007.43    466.84 o 
   1   7  -6      197.22      166.42     59.04 o 
   2   7  -6     7019.08     7355.98    206.46 o 
   3   7  -6      100.96       21.59     63.87 o 
   4   7  -6     6170.93     6614.90    240.15 o 
   5   7  -6     2716.65     2950.44    163.97 o 
   6   7  -6     4165.82     4514.42    208.78 o 
   7   7  -6      116.95      250.61    109.19 o 
   8   7  -6     3267.47     3136.46    257.76 o 
   9   7  -6      557.26      548.86    201.42 o 
   0   8  -6     9982.68    10185.12    339.64 o 
   1   8  -6      172.84      175.15     67.60 o 
   2   8  -6    13735.95    14810.30    345.09 o 
   3   8  -6      536.26      550.50     80.53 o 
   4   8  -6    10556.77    10918.81    398.81 o 
   5   8  -6     2010.08     2343.88    167.15 o 
   6   8  -6     7310.32     7984.21    420.42 o 
   7   8  -6      112.38       86.80    126.55 o 
   8   8  -6     4101.45     3811.14    288.30 o 
   9   8  -6      275.84      266.19    204.16 o 
   0   9  -6     5427.04     5618.24    320.92 o 
   1   9  -6     2615.30     2917.79    234.88 o 
   2   9  -6     9253.58    11126.22    325.35 o 
   3   9  -6      425.43      265.27    114.13 o 
   4   9  -6     9256.81     9503.06    486.73 o 
   5   9  -6     1218.59     1414.19    184.94 o 
   6   9  -6     5719.82     6178.12    450.98 o 
   7   9  -6       63.22      -68.91    142.89 o 
   8   9  -6     3877.97     3826.34    488.03 o 
   0  10  -6     5936.89     6567.63    389.05 o 
   1  10  -6     1774.35     2221.65    199.21 o 
   2  10  -6     8473.95     9778.70    425.91 o 
   3  10  -6      208.51      152.50    112.53 o 
   4  10  -6     4389.07     4625.85    274.95 o 
   5  10  -6      208.07      199.91    121.83 o 
   6  10  -6     3600.16     3462.93    349.74 o 
   7  10  -6        9.20      -37.38    169.44 o 
   8  10  -6     3509.44     3481.74    508.32 o 
   0  11  -6     5423.10     5535.93    479.78 o 
   1  11  -6     1540.98     1560.49    158.77 o 
   2  11  -6     7033.51     7734.93    307.48 o 
   3  11  -6     1993.03     1985.28    197.54 o 
   4  11  -6     2762.40     2853.01    237.76 o 
   5  11  -6      472.19      505.47    154.69 o 
   6  11  -6     1839.26     1726.41    240.41 o 
   7  11  -6      780.08      964.79    237.20 o 
   0  12  -6     2401.09     2945.19    546.29 o 
   1  12  -6       66.04      299.40    150.45 o 
   2  12  -6     4929.44     5315.54    273.93 o 
   3  12  -6      963.40     1115.63    180.92 o 
   4  12  -6     3099.56     3032.12    273.43 o 
   5  12  -6      531.05      597.99    181.12 o 
   6  12  -6     2286.97     2502.24    328.99 o 
   0  13  -6     3440.62     3766.26    614.87 o 
   1  13  -6      506.86      125.02    263.74 o 
   2  13  -6     3513.60     3786.88    372.26 o 
   3  13  -6      993.51     1022.97    250.40 o 
   4  13  -6     3808.12     3378.46    365.64 o 
   0  14  -6     3785.80     3169.84    835.06 o 
   1  14  -6     1082.77      700.34    324.22 o 
   2  14  -6     1226.91      991.86    371.34 o 
   2   0  -5     7000.62     6781.39    163.77 o 
   4   0  -5     4082.46     4033.10    127.75 o 
   6   0  -5     7890.01     7844.29    227.00 o 
   8   0  -5     4494.20     5290.48    261.23 o 
  10   0  -5      970.18      947.99    171.97 o 
   1   1  -5       18.23       21.98     29.65 o 
   2   1  -5      391.57      361.68     32.04 o 
   3   1  -5      351.94      427.46     34.55 o 
   4   1  -5     2114.89     2306.88     65.90 o 
   5   1  -5      906.74      939.72     50.96 o 
   6   1  -5     2466.41     2513.39     87.55 o 
   7   1  -5     1350.25     1396.44     88.14 o 
   8   1  -5     2056.48     2414.06    123.86 o 
   9   1  -5      798.43      723.05    100.08 o 
  10   1  -5     1750.95     1902.37    191.39 o 
  11   1  -5       74.13       -1.88    142.60 o 
   1   2  -5      657.87      677.26     38.41 o 
   2   2  -5      650.65      666.55     38.90 o 
   3   2  -5      893.53      880.71     43.25 o 
   4   2  -5      407.98      403.29     38.30 o 
   5   2  -5      707.77      766.51     50.95 o 
   6   2  -5      804.16      862.38     64.93 o 
   7   2  -5      303.83      337.73     63.82 o 
   8   2  -5      797.27      839.25     95.50 o 
   9   2  -5      204.66      198.02     99.60 o 
  10   2  -5     1551.11     1608.00    165.31 o 
  11   2  -5      295.22      123.31    151.60 o 
   1   3  -5     2632.70     2822.13     65.79 o 
   2   3  -5     1288.43     1346.17     49.34 o 
   3   3  -5     1472.33     1503.15     52.34 o 
   4   3  -5     1003.22      999.41     49.58 o 
   5   3  -5      457.49      394.60     51.39 o 
   6   3  -5     1546.45     1475.99     80.28 o 
   7   3  -5      154.57      140.65     59.65 o 
   8   3  -5     1819.61     1922.47    125.27 o 
   9   3  -5      724.82      693.17    124.99 o 
  10   3  -5     1204.84     1137.74    159.35 o 
  11   3  -5      285.53      216.59    167.17 o 
   1   4  -5      173.25      172.85     28.14 o 
   2   4  -5      657.47      668.10     41.85 o 
   3   4  -5      898.27      920.71     49.58 o 
   4   4  -5      719.00      750.31     55.58 o 
   5   4  -5     1225.42     1183.87     66.55 o 
   6   4  -5     3650.77     3866.79    139.89 o 
   7   4  -5      342.45      271.43     78.02 o 
   8   4  -5     1628.08     1835.06    129.73 o 
   9   4  -5      343.26      271.97    109.82 o 
  10   4  -5     1659.60     1706.64    189.42 o 
  11   4  -5       87.93        7.60    173.22 o 
   1   5  -5     1031.09     1053.04     49.85 o 
   2   5  -5      790.89      852.19     49.50 o 
   3   5  -5     1935.96     1940.79     75.16 o 
   4   5  -5     2017.33     2210.13     92.45 o 
   5   5  -5      499.47      454.96     68.80 o 
   6   5  -5     3508.20     3958.36    169.02 o 
   7   5  -5       12.05       29.93     77.55 o 
   8   5  -5     1356.66     1201.51    135.06 o 
   9   5  -5       33.02      125.63    107.19 o 
  10   5  -5     1311.51     1185.40    167.33 o 
   1   6  -5      108.45       46.33     38.24 o 
   2   6  -5     1395.47     1351.14     76.90 o 
   3   6  -5       64.98       28.39     54.34 o 
   4   6  -5      830.93      828.82     76.87 o 
   5   6  -5      296.72      399.98     74.28 o 
   6   6  -5     1384.10     1688.70    117.26 o 
   7   6  -5      823.36      605.76    103.92 o 
   8   6  -5     2477.27     2453.83    176.92 o 
   9   6  -5      409.12      301.91    135.97 o 
  10   6  -5      903.05     1038.29    205.54 o 
   1   7  -5     1802.52     1840.87     79.78 o 
   2   7  -5     1960.57     2046.97     90.12 o 
   3   7  -5     3005.57     2969.13    113.52 o 
   4   7  -5     1099.33      970.38     91.95 o 
   5   7  -5      459.09      553.70     89.45 o 
   6   7  -5      971.38      866.79    110.66 o 
   7   7  -5       35.73       76.05    115.69 o 
   8   7  -5      738.54      555.88    133.49 o 
   9   7  -5      207.16      258.72    149.78 o 
  10   7  -5      734.05      739.99    208.40 o 
   1   8  -5      494.42      433.27     78.05 o 
   2   8  -5       91.49       70.72     62.60 o 
   3   8  -5     1208.14     1239.29     84.99 o 
   4   8  -5      594.97      529.49     97.73 o 
   5   8  -5      370.30      259.57    102.82 o 
   6   8  -5      325.71      282.73    113.15 o 
   7   8  -5     1427.90     1268.19    152.31 o 
   8   8  -5      880.69      541.79    160.89 o 
   9   8  -5       28.33       59.54    170.11 o 
   1   9  -5       89.98       61.43     68.92 o 
   2   9  -5      906.40      794.35     95.54 o 
   3   9  -5       86.31      154.62     89.41 o 
   4   9  -5      785.00      709.46    139.64 o 
   5   9  -5      137.22      181.28    109.18 o 
   6   9  -5      463.31      409.13    176.21 o 
   7   9  -5      178.84      125.29    131.89 o 
   8   9  -5      807.33      424.35    169.74 o 
   9   9  -5      266.63      186.03    192.73 o 
   1  10  -5      771.31     1023.00    119.66 o 
   2  10  -5       63.14      126.44     85.67 o 
   3  10  -5      368.69      378.77    130.30 o 
   4  10  -5     1765.06     2047.28    217.90 o 
   5  10  -5      970.46      810.90    149.56 o 
   6  10  -5      162.18      170.18    150.36 o 
   7  10  -5      261.78      260.06    172.10 o 
   8  10  -5     1045.09     1252.53    243.28 o 
   1  11  -5       40.78      -82.44    101.49 o 
   2  11  -5       64.95      160.34    100.10 o 
   3  11  -5      199.60      150.16    127.85 o 
   4  11  -5      605.69      825.12    181.72 o 
   5  11  -5       88.41       98.98    141.18 o 
   6  11  -5      644.01      287.75    183.99 o 
   7  11  -5       92.31     -140.49    205.06 o 
   1  12  -5      507.78      592.46    143.21 o 
   2  12  -5       82.24      274.07    111.85 o 
   3  12  -5       40.09       99.02    138.87 o 
   4  12  -5      180.39      341.76    200.08 o 
   5  12  -5      124.28       72.51    171.88 o 
   6  12  -5      594.10      260.45    218.52 o 
   1  13  -5      422.45      634.01    197.32 o 
   2  13  -5      148.22       42.69    158.68 o 
   3  13  -5      164.28      169.91    160.57 o 
   4  13  -5      169.24       -2.50    228.40 o 
   5  13  -5       25.00      -27.59    215.96 o 
   1  14  -5        8.66      141.49    239.32 o 
   2  14  -5       57.69     -127.79    247.91 o 
   3  14  -5      351.60      443.25    224.26 o 
   4  14  -5      111.73       89.08    338.21 o 
   0   0  -4    45880.05    41912.68   1162.53 o 
   2   0  -4    36826.39    36035.87    642.55 o 
   4   0  -4    21260.88    20092.69    406.83 o 
   6   0  -4     9753.05     9101.99    276.93 o 
   8   0  -4     4767.35     4864.60    276.64 o 
  10   0  -4     7348.69     6626.84    551.56 o 
   0   1  -4    32881.90    28808.47    571.40 o 
   1   1  -4     2830.81     2934.90     62.71 o 
   2   1  -4    35119.79    33764.83    447.19 o 
   3   1  -4       62.85       -2.86     28.65 o 
   4   1  -4    20694.79    18979.14    280.23 o 
   5   1  -4     3385.85     3512.98     78.88 o 
   6   1  -4    17606.78    16752.53    311.75 o 
   7   1  -4       84.85       39.82     55.53 o 
   8   1  -4     5158.89     5198.93    167.24 o 
   9   1  -4      186.05      311.03     80.39 o 
  10   1  -4     7628.24     7954.56    300.14 o 
  11   1  -4      691.64      780.11    145.39 o 
   0   2  -4    10853.13     9276.40    197.85 o 
   1   2  -4     4537.83     4582.65     84.06 o 
   2   2  -4    27040.61    25031.74    343.34 o 
   3   2  -4      165.71      125.66     29.44 o 
   4   2  -4    15310.90    13538.62    203.49 o 
   5   2  -4     2357.62     2323.12     64.74 o 
   6   2  -4    23738.91    22364.97    402.15 o 
   7   2  -4      504.29      362.09     56.39 o 
   8   2  -4     5372.78     4967.62    165.61 o 
   9   2  -4      771.33      754.66     97.51 o 
  10   2  -4     4329.39     3859.38    231.53 o 
  11   2  -4      278.98      273.88    131.19 o 
   0   3  -4    28561.74    26243.86    493.86 o 
   1   3  -4     1649.25     1626.47     47.66 o 
   2   3  -4    36551.13    33934.02    472.30 o 
   3   3  -4     1086.42     1074.94     43.64 o 
   4   3  -4    17154.86    16017.46    243.06 o 
   5   3  -4       84.91       90.59     37.09 o 
   6   3  -4    13905.20    13076.04    257.96 o 
   7   3  -4      937.74      965.68     73.83 o 
   8   3  -4     8163.64     7760.68    231.51 o 
   9   3  -4      944.18      935.37    106.25 o 
  10   3  -4     2745.01     2644.48    172.47 o 
  11   3  -4      188.57      144.60    137.45 o 
   0   4  -4    31854.11    29169.31    541.07 o 
   1   4  -4     3956.78     3849.32     81.69 o 
   2   4  -4    34493.02    31844.85    463.87 o 
   3   4  -4      426.54      456.97     39.22 o 
   4   4  -4     9254.74     8564.31    152.29 o 
   5   4  -4     2323.22     2384.07     80.98 o 
   6   4  -4     6253.17     5871.74    154.59 o 
   7   4  -4      297.32      358.26     61.92 o 
   8   4  -4     9869.06     9500.67    279.60 o 
   9   4  -4      394.53      529.22     99.70 o 
  10   4  -4     4713.68     4222.66    213.33 o 
  11   4  -4      129.99      124.54    138.11 o 
   0   5  -4     9694.04     8569.38    188.36 o 
   1   5  -4     1520.74     1671.17     54.65 o 
   2   5  -4    22498.06    20648.24    324.67 o 
   3   5  -4     1025.52     1096.15     56.63 o 
   4   5  -4     6791.97     6182.53    145.61 o 
   5   5  -4     3664.60     3390.31    114.87 o 
   6   5  -4     9556.37     8731.19    215.19 o 
   7   5  -4       43.47       14.81     70.67 o 
   8   5  -4     8045.17     7226.79    278.07 o 
   9   5  -4      157.93      243.09    100.39 o 
  10   5  -4     4593.95     4505.96    373.62 o 
  11   5  -4      124.42       65.45    144.99 o 
   0   6  -4     5923.95     5327.85    140.56 o 
   1   6  -4      470.54      367.92     38.46 o 
   2   6  -4    17324.29    15971.52    266.72 o 
   3   6  -4     2900.09     2820.01    107.83 o 
   4   6  -4    16143.85    15282.85    327.81 o 
   5   6  -4     1674.96     1722.79    104.59 o 
   6   6  -4    12715.84    12371.11    360.70 o 
   7   6  -4      711.53      557.70    108.54 o 
   8   6  -4     6860.44     6500.07    272.04 o 
   9   6  -4       91.99      155.49    125.65 o 
  10   6  -4     1875.81     1568.45    209.64 o 
  11   6  -4      115.73     -199.62    509.35 o 
   0   7  -4     3247.47     3005.48    114.09 o 
   1   7  -4     4048.74     3926.12    114.58 o 
   2   7  -4     6709.12     6232.69    150.44 o 
   3   7  -4     2414.64     2340.82    109.40 o 
   4   7  -4    11955.38    11327.84    268.25 o 
   5   7  -4      181.35      140.96     71.82 o 
   6   7  -4     8690.75     8203.14    256.93 o 
   7   7  -4      388.36      480.25    116.68 o 
   8   7  -4     6299.75     6189.56    332.62 o 
   9   7  -4      332.02      297.22    160.87 o 
  10   7  -4     2213.15     1857.17    253.41 o 
   0   8  -4    18774.02    18544.44    497.56 o 
   1   8  -4      941.31      982.08     90.91 o 
   2   8  -4    10351.11     9503.69    241.75 o 
   3   8  -4      625.36      424.39     83.96 o 
   4   8  -4     9559.51     9410.60    280.65 o 
   5   8  -4      681.25      851.79    111.76 o 
   6   8  -4     6043.80     5779.51    290.16 o 
   7   8  -4      970.76      953.52    125.43 o 
   8   8  -4     4694.44     3911.89    258.10 o 
   9   8  -4      552.72      264.25    175.62 o 
  10   8  -4     4284.02     3441.68    293.41 o 
   0   9  -4    32755.49    32701.18    960.83 o 
   1   9  -4      326.75      258.43     83.25 o 
   2   9  -4     9452.83     9058.84    369.83 o 
   3   9  -4     1720.77     1778.27    147.39 o 
   4   9  -4     8893.13     8638.62    399.88 o 
   5   9  -4      207.25      310.42    114.66 o 
   6   9  -4     3042.37     3107.30    197.11 o 
   7   9  -4     1580.43     1408.80    162.63 o 
   8   9  -4     2731.92     2437.29    250.78 o 
   9   9  -4      332.04      121.27    212.75 o 
   0  10  -4    10016.60    10337.06    526.44 o 
   1  10  -4       65.71       69.18     95.47 o 
   2  10  -4     3306.12     3026.63    163.99 o 
   3  10  -4     1454.80     1135.36    148.89 o 
   4  10  -4     7450.79     8043.96    496.77 o 
   5  10  -4      813.23      801.69    133.07 o 
   6  10  -4     5280.65     5162.17    410.78 o 
   7  10  -4     1027.00      726.08    165.47 o 
   8  10  -4     3910.90     3622.55    377.31 o 
   9  10  -4      149.44      241.98    236.53 o 
   0  11  -4     6066.77     6007.01    358.78 o 
   1  11  -4      366.29      301.38    131.49 o 
   2  11  -4     2432.42     2473.40    163.66 o 
   3  11  -4      531.96      547.21    165.58 o 
   4  11  -4     7621.17     7575.19    398.12 o 
   5  11  -4      621.89      601.32    150.67 o 
   6  11  -4     5960.53     5213.53    302.55 o 
   7  11  -4      738.63      542.87    187.08 o 
   8  11  -4     2516.03     2375.42    431.66 o 
   0  12  -4    10153.45    11371.89    792.10 o 
   1  12  -4     1769.66     1757.52    215.98 o 
   2  12  -4     3484.74     3299.33    212.24 o 
   3  12  -4      362.44      -59.91    148.41 o 
   4  12  -4     6287.44     6623.41    478.88 o 
   5  12  -4      354.28       30.94    151.60 o 
   6  12  -4     2645.80     2564.67    324.86 o 
   7  12  -4       27.67      106.58    323.63 o 
   0  13  -4     6188.19     7163.92    635.84 o 
   1  13  -4     1124.36     1459.47    217.53 o 
   2  13  -4     4890.98     4832.76    375.51 o 
   3  13  -4      493.50      459.60    190.61 o 
   4  13  -4     3634.28     3178.59    330.98 o 
   5  13  -4      967.71      623.42    226.81 o 
   6  13  -4     1638.86     1103.32    312.66 o 
   0  14  -4     3614.20     3466.04    576.22 o 
   1  14  -4      431.12      513.51    222.21 o 
   2  14  -4     5536.73     6560.42    913.56 o 
   3  14  -4      387.92      218.69    232.77 o 
   4  14  -4     2936.48     2437.19    369.07 o 
   0  15  -4     1643.25     2606.19    732.85 o 
   1  15  -4     1142.39     2184.98    506.49 o 
   2  15  -4     3865.99     5029.70    593.81 o 
   2   0  -3     8520.24     8339.17    167.19 o 
   4   0  -3     5891.18     6029.69    136.54 o 
   6   0  -3    14937.49    15564.78    408.89 o 
   8   0  -3     7732.40     8164.81    385.70 o 
  10   0  -3     2516.59     2904.54    205.10 o 
  12   0  -3     1320.13     1375.04    328.54 o 
   1   1  -3      414.79      346.14     24.61 o 
   2   1  -3     1235.71     1193.58     34.10 o 
   3   1  -3     1982.83     2099.69     49.63 o 
   4   1  -3      299.05      280.31     32.06 o 
   5   1  -3      743.23      771.25     46.54 o 
   6   1  -3     3617.17     3627.06     93.60 o 
   7   1  -3      675.35      644.67     62.07 o 
   8   1  -3      942.36     1166.80     80.66 o 
   9   1  -3      370.95      469.44     86.35 o 
  10   1  -3     1530.31     1768.75    123.71 o 
  11   1  -3       42.70      242.02    112.83 o 
  12   1  -3     1407.45     1476.60    151.59 o 
   1   2  -3     3826.46     3540.60     66.08 o 
   2   2  -3      175.99      129.65     22.98 o 
   3   2  -3      620.45      651.13     34.00 o 
   4   2  -3      201.69      232.37     30.08 o 
   5   2  -3     1897.52     1897.15     55.96 o 
   6   2  -3     1218.19     1169.61     53.83 o 
   7   2  -3     1203.41     1359.94     74.77 o 
   8   2  -3     1431.09     1387.41    109.00 o 
   9   2  -3       25.80      127.58     72.06 o 
  10   2  -3     1273.00     1378.31    117.00 o 
  11   2  -3      423.37      352.44    111.15 o 
  12   2  -3     1264.51     1586.47    200.75 o 
   1   3  -3      777.96      777.14     32.95 o 
   2   3  -3     3578.46     3842.82     75.36 o 
   3   3  -3     2631.15     2658.42     63.52 o 
   4   3  -3     1826.57     1888.50     53.67 o 
   5   3  -3        8.39       48.71     32.08 o 
   6   3  -3     3312.31     3648.92     94.63 o 
   7   3  -3       96.71       59.03     45.44 o 
   8   3  -3     2271.24     2544.89    123.82 o 
   9   3  -3      987.36     1076.98     98.57 o 
  10   3  -3     2117.76     2580.06    182.79 o 
  11   3  -3      398.61      240.18    114.85 o 
   1   4  -3      887.44     1067.54     44.55 o 
   2   4  -3     1465.58     1577.04     59.42 o 
   3   4  -3      405.05      425.00     40.34 o 
   4   4  -3     1679.20     1609.20     55.98 o 
   5   4  -3      592.97      569.36     43.95 o 
   6   4  -3      239.07      254.55     48.07 o 
   7   4  -3       69.92      130.07     62.69 o 
   8   4  -3      877.64      854.76     91.14 o 
   9   4  -3      743.46      830.14    112.69 o 
  10   4  -3     1305.81     1460.35    142.60 o 
  11   4  -3      105.56      145.19    114.47 o 
   1   5  -3      363.52      364.15     40.31 o 
   2   5  -3      320.93      373.77     36.18 o 
   3   5  -3      593.21      540.58     44.72 o 
   4   5  -3     5614.52     5764.00    120.15 o 
   5   5  -3      247.76      176.64     45.89 o 
   6   5  -3     3014.59     3291.57    116.47 o 
   7   5  -3     1140.15     1116.77     86.47 o 
   8   5  -3     2489.59     2668.77    142.50 o 
   9   5  -3      378.09      399.87    107.89 o 
  10   5  -3     1506.17     1652.70    145.34 o 
  11   5  -3        3.40      222.04    140.65 o 
   1   6  -3     2026.56     2017.53     71.81 o 
   2   6  -3     4582.83     4552.25    103.57 o 
   3   6  -3       84.47       83.76     38.01 o 
   4   6  -3     3036.02     3146.03    102.19 o 
   5   6  -3      877.95      895.94     81.51 o 
   6   6  -3     4554.12     5065.91    183.54 o 
   7   6  -3      724.91      701.82    102.79 o 
   8   6  -3     3214.76     3752.11    195.49 o 
   9   6  -3      256.49      342.78    131.95 o 
  10   6  -3     1477.96     1333.94    190.34 o 
  11   6  -3       62.80     -154.91    154.91 o 
   1   7  -3     1162.09     1184.13     62.86 o 
   2   7  -3     1049.12      997.01     53.61 o 
   3   7  -3     2383.55     2060.99     92.99 o 
   4   7  -3       48.21       38.33     60.16 o 
   5   7  -3      259.60      247.03     68.64 o 
   6   7  -3       49.84       30.25     75.14 o 
   7   7  -3      174.26      119.18     97.40 o 
   8   7  -3     1162.29     1046.42    140.65 o 
   9   7  -3      152.56        5.35    132.46 o 
  10   7  -3      294.33      298.66    161.09 o 
   1   8  -3      284.30      158.78     57.37 o 
   2   8  -3       75.23       -0.79     51.79 o 
   3   8  -3     3567.94     3533.25    169.36 o 
   4   8  -3     1507.78     1562.00    109.41 o 
   5   8  -3       70.90       -2.17     73.22 o 
   6   8  -3      593.77      586.44    102.55 o 
   7   8  -3      377.68      291.21     96.07 o 
   8   8  -3     1162.40     1191.76    154.93 o 
   9   8  -3       57.21      125.91    146.61 o 
  10   8  -3      935.59     1291.45    194.72 o 
   1   9  -3     1078.58     1409.95    106.78 o 
   2   9  -3      813.29      775.52     87.08 o 
   3   9  -3      220.07      177.63     95.92 o 
   4   9  -3     1423.66     1360.31    131.60 o 
   5   9  -3      881.36      867.71    111.06 o 
   6   9  -3     1233.22     1475.75    133.05 o 
   7   9  -3      337.61      410.60    107.15 o 
   8   9  -3     2587.23     2692.70    219.43 o 
   9   9  -3      237.05       98.68    161.15 o 
   1  10  -3      540.41      362.43     96.63 o 
   2  10  -3      337.07      332.74     85.94 o 
   3  10  -3      735.02      753.04    127.91 o 
   4  10  -3       76.84       48.94    114.28 o 
   5  10  -3      560.48      605.79    137.06 o 
   6  10  -3      511.70      389.13    127.97 o 
   7  10  -3      181.75      232.44    146.97 o 
   8  10  -3      220.40      184.17    173.44 o 
   9  10  -3      231.95       18.26    215.09 o 
   1  11  -3       12.54       15.30     95.28 o 
   2  11  -3      247.36      250.29     94.44 o 
   3  11  -3       90.70       74.78    138.06 o 
   4  11  -3     1075.03     1111.18    185.14 o 
   5  11  -3      122.27       62.10    119.43 o 
   6  11  -3      581.33      574.79    150.95 o 
   7  11  -3      109.71      -18.94    177.49 o 
   8  11  -3      514.65      841.85    264.24 o 
   1  12  -3      871.18      582.67    146.30 o 
   2  12  -3       58.61     -145.52    145.52 o 
   3  12  -3      109.15      123.57    166.65 o 
   4  12  -3      696.42      477.97    175.16 o 
   5  12  -3      112.31      198.25    182.49 o 
   6  12  -3      824.45      537.21    189.18 o 
   7  12  -3      199.99       -6.05    225.51 o 
   1  13  -3      521.53       -5.76    154.84 o 
   2  13  -3      437.18      395.80    143.54 o 
   3  13  -3      222.55      451.33    194.37 o 
   4  13  -3      422.68      297.21    196.09 o 
   5  13  -3       35.50      133.98    186.03 o 
   6  13  -3      465.64       24.69    228.77 o 
   1  14  -3       35.89       42.52    179.80 o 
   2  14  -3       51.24     -170.51    170.51 o 
   3  14  -3      208.53      382.60    269.95 o 
   4  14  -3      130.52      -44.25    207.62 o 
   5  14  -3       62.95     -134.17    224.39 o 
   1  15  -3       71.98      352.82    249.44 o 
   2  15  -3      278.31      -13.78    235.31 o 
   3  15  -3      247.76      222.45    254.15 o 
   0   0  -2    11629.08    10806.66    287.39 o 
   2   0  -2    73502.88    78536.09   1367.66 o 
   4   0  -2    30446.06    30544.84    616.30 o 
   6   0  -2    26907.32    25824.51    619.79 o 
   8   0  -2    12497.11    13126.34    423.68 o 
  10   0  -2     1357.47     1203.80    162.19 o 
  12   0  -2     3188.02     4003.82    614.04 o 
   0   1  -2    15780.27    15473.74    302.55 o 
   1   1  -2    10509.89     9503.01    136.04 o 
   2   1  -2    31478.42    30795.87    396.10 o 
   3   1  -2     3384.96     3498.04     61.15 o 
   4   1  -2    17594.30    17429.15    267.44 o 
   5   1  -2      398.02      364.50     28.88 o 
   6   1  -2    14231.06    14123.18    277.42 o 
   7   1  -2      297.72      220.98     49.25 o 
   8   1  -2    12521.01    12183.90    333.38 o 
   9   1  -2      248.16      370.74     86.00 o 
  10   1  -2     4363.90     4339.53    202.24 o 
  11   1  -2      310.88      368.38    104.82 o 
  12   1  -2     4901.71     5453.85    255.75 o 
   0   2  -2    51998.42    53170.42    971.36 o 
   1   2  -2     3270.10     3097.06     57.60 o 
   2   2  -2    18693.96    17521.35    256.24 o 
   3   2  -2     1300.23     1420.05     45.27 o 
   4   2  -2    16787.53    16251.00    258.38 o 
   5   2  -2     3224.82     3256.84     74.25 o 
   6   2  -2     7684.10     7566.21    167.03 o 
   7   2  -2     1738.22     1713.93     84.33 o 
   8   2  -2    13362.91    13370.05    377.82 o 
   9   2  -2       40.21      -35.79     86.80 o 
  10   2  -2     8357.02     8515.39    330.02 o 
  11   2  -2      871.35     1059.51    141.16 o 
  12   2  -2     6155.52     6813.07    384.30 o 
   0   3  -2    37475.20    34324.65    693.70 o 
   1   3  -2     3016.56     3031.18     71.02 o 
   2   3  -2    37657.70    35387.69    551.57 o 
   3   3  -2     1300.81     1267.65     44.83 o 
   4   3  -2    18689.32    17581.18    289.59 o 
   5   3  -2      276.14      280.09     34.02 o 
   6   3  -2    12119.98    11374.30    226.91 o 
   7   3  -2     2737.02     2938.21    110.73 o 
   8   3  -2     8413.38     8880.96    277.60 o 
   9   3  -2      196.41      182.60     87.44 o 
  10   3  -2     5402.90     5324.75    461.47 o 
  11   3  -2       31.37     -139.18    139.18 o 
  12   3  -2     2511.75     2567.10    362.21 o 
   0   4  -2    28317.85    29002.40    617.49 o 
   1   4  -2       97.35       84.21     27.62 o 
   2   4  -2    23249.71    22572.50    365.75 o 
   3   4  -2      879.13      790.17     44.99 o 
   4   4  -2    25242.60    24037.48    380.11 o 
   5   4  -2      361.76      434.17     37.20 o 
   6   4  -2    20875.75    19793.42    368.59 o 
   7   4  -2      783.79      763.01     70.84 o 
   8   4  -2     6022.08     6029.69    226.82 o 
   9   4  -2      161.05      187.13     90.22 o 
  10   4  -2     5053.53     4977.43    389.54 o 
  11   4  -2       38.20       86.06    190.27 o 
   0   5  -2    51478.40    53358.43   1169.35 o 
   1   5  -2     1157.55     1350.86     56.08 o 
   2   5  -2    12207.03    11731.91    202.18 o 
   3   5  -2      611.71      534.65     47.62 o 
   4   5  -2    32649.48    31891.99    512.25 o 
   5   5  -2     1030.16     1048.68     53.70 o 
   6   5  -2    16088.63    15589.43    308.86 o 
   7   5  -2      611.28      566.44     65.38 o 
   8   5  -2     5691.53     5553.03    257.09 o 
   9   5  -2      691.99      810.85    112.43 o 
  10   5  -2     5236.51     5563.69    487.78 o 
  11   5  -2     1625.22     1215.56    302.01 o 
   0   6  -2    45615.35    46040.82   1020.34 o 
   1   6  -2     4219.49     4232.15    114.07 o 
   2   6  -2    21371.70    19740.88    308.53 o 
   3   6  -2      537.38      537.35     50.72 o 
   4   6  -2    15224.15    15171.67    304.91 o 
   5   6  -2      195.10      112.50     55.48 o 
   6   6  -2     6790.21     6632.24    176.79 o 
   7   6  -2       30.28       69.29     86.38 o 
   8   6  -2     3624.96     3610.14    177.74 o 
   9   6  -2      422.81      556.30    114.52 o 
  10   6  -2     4995.27     4767.48    436.74 o 
  11   6  -2      204.05       95.46    194.73 o 
   0   7  -2    23998.26    23008.72    527.30 o 
   1   7  -2     1481.62     1368.47     65.10 o 
   2   7  -2    15852.90    15342.36    270.87 o 
   3   7  -2      411.16      349.38     55.02 o 
   4   7  -2    11387.17    10955.03    293.98 o 
   5   7  -2     4494.84     4927.31    163.05 o 
   6   7  -2     7052.98     6966.09    221.70 o 
   7   7  -2        3.01       18.54     97.63 o 
   8   7  -2     5851.80     5660.30    254.80 o 
   9   7  -2      199.12      148.24    121.40 o 
  10   7  -2     6613.16     6243.84    402.19 o 
  11   7  -2       76.75     -137.99    160.99 o 
   0   8  -2    13114.48    12233.80    371.47 o 
   1   8  -2      257.45      273.62     50.44 o 
   2   8  -2    12112.94    11501.67    246.73 o 
   3   8  -2      117.48      111.95     66.74 o 
   4   8  -2    13289.52    13149.35    333.28 o 
   5   8  -2     3527.90     3632.49    193.52 o 
   6   8  -2     9676.73     9896.08    300.31 o 
   7   8  -2      321.35      279.32     94.41 o 
   8   8  -2     4636.61     4179.32    233.32 o 
   9   8  -2      869.82      932.65    201.37 o 
  10   8  -2     2221.62     2284.15    313.64 o 
   0   9  -2    10308.91    10057.84    344.82 o 
   1   9  -2     3286.51     3634.16    140.91 o 
   2   9  -2    20852.37    19563.98    505.89 o 
   3   9  -2      774.62      679.77    109.75 o 
   4   9  -2    12401.69    12801.11    376.14 o 
   5   9  -2     1049.46     1208.58    120.31 o 
   6   9  -2    10247.55     9937.06    382.43 o 
   7   9  -2       47.80      142.81    104.35 o 
   8   9  -2     3947.63     3591.30    259.06 o 
   9   9  -2      201.76       99.98    134.55 o 
  10   9  -2      873.64      554.07    164.71 o 
   0  10  -2     5106.94     5396.63    342.56 o 
   1  10  -2     6921.93     7053.78    232.57 o 
   2  10  -2    11339.61    11089.62    411.58 o 
   3  10  -2     2205.65     2017.04    174.65 o 
   4  10  -2     4787.00     4661.29    303.70 o 
   5  10  -2      571.23      566.79    149.27 o 
   6  10  -2     4075.25     4146.57    261.95 o 
   7  10  -2       49.22      206.58    127.07 o 
   8  10  -2     5526.67     5275.43    658.87 o 
   9  10  -2      367.42      265.45    188.57 o 
   0  11  -2     6987.73     6887.65    689.24 o 
   1  11  -2      188.90      159.67     94.84 o 
   2  11  -2     9890.97    10255.63    350.33 o 
   3  11  -2      263.40      481.24    137.73 o 
   4  11  -2     3331.21     3438.17    363.46 o 
   5  11  -2      644.15      860.11    166.67 o 
   6  11  -2     2431.34     1931.20    208.96 o 
   7  11  -2      505.62      394.77    190.21 o 
   8  11  -2     4197.75     4157.75    707.89 o 
   0  12  -2     4246.09     4191.63    507.10 o 
   1  12  -2      556.97      596.31    148.88 o 
   2  12  -2     8455.67     9046.30    378.34 o 
   3  12  -2     2837.95     3351.79    297.69 o 
   4  12  -2     3893.24     4452.87    340.45 o 
   5  12  -2      801.04      918.97    203.04 o 
   6  12  -2     4298.70     4008.69    333.79 o 
   7  12  -2     1670.06     1472.71    293.83 o 
   8  12  -2     2532.56     1641.23    344.01 o 
   0  13  -2     1618.75     1514.27    292.80 o 
   1  13  -2      738.01      683.74    185.72 o 
   2  13  -2     3002.66     3050.15    200.16 o 
   3  13  -2     1726.02     1356.44    237.47 o 
   4  13  -2     3902.74     4070.26    339.09 o 
   5  13  -2      122.34      136.11    208.50 o 
   6  13  -2     4332.14     3990.92    370.91 o 
   7  13  -2      852.93      848.64    300.63 o 
   0  14  -2     5390.10     6217.71    568.10 o 
   1  14  -2      622.17      829.06    235.72 o 
   2  14  -2     3335.55     3528.56    424.59 o 
   3  14  -2      506.63      604.77    231.38 o 
   4  14  -2     4147.85     5354.58    528.14 o 
   5  14  -2       10.31       45.70    203.63 o 
   0  15  -2     5971.20     7245.69   1563.14 o 
   1  15  -2     1593.91     2356.26    307.82 o 
   2  15  -2     1697.67     1724.48    327.79 o 
   3  15  -2     1373.53     1781.02    346.02 o 
   4  15  -2     2129.04     1666.23    334.62 o 
   2   0  -1     8851.33     8742.80    175.65 o 
   4   0  -1     5580.99     5841.75    188.07 o 
   6   0  -1     2563.38     2754.87    116.03 o 
   8   0  -1     5551.41     5980.57    271.71 o 
  10   0  -1     3946.88     3831.82    357.51 o 
  12   0  -1     1616.07     1865.80    413.18 o 
   2   1  -1     3293.14     3706.89     65.94 o 
   3   1  -1     7242.62     7280.43    130.36 o 
   4   1  -1     1755.98     1982.79     55.05 o 
   5   1  -1     2788.77     2767.75     82.08 o 
   6   1  -1      980.27     1152.83     54.26 o 
   7   1  -1     3922.79     4054.97    149.00 o 
   8   1  -1     1447.05     1594.48    102.75 o 
   9   1  -1      391.39      313.20     84.61 o 
  10   1  -1     1169.12     1203.91    128.89 o 
  11   1  -1      141.91       97.55    137.36 o 
  12   1  -1     1625.67     1866.80    153.52 o 
   1   2  -1     4047.55     3806.40     74.12 o 
   2   2  -1     1654.05     1685.72     41.21 o 
   3   2  -1     3999.06     3966.17     78.28 o 
   4   2  -1      936.22      956.36     46.45 o 
   5   2  -1      832.32      878.01     45.71 o 
   6   2  -1     1208.49     1249.27     64.75 o 
   7   2  -1      106.98      156.27     62.78 o 
   8   2  -1     2236.98     2515.76    136.81 o 
   9   2  -1      314.37      467.94    111.01 o 
  10   2  -1     1254.35     1176.46    142.89 o 
  11   2  -1       67.84       78.49    123.90 o 
  12   2  -1     1367.34     1159.93    232.69 o 
   1   3  -1     6460.21     6752.80    123.26 o 
   2   3  -1     3127.58     3290.24     74.10 o 
   3   3  -1      563.11      585.05     34.88 o 
   4   3  -1     3710.44     3464.34     79.81 o 
   5   3  -1     1257.86     1371.08     56.04 o 
   6   3  -1     4318.16     4001.47    123.00 o 
   7   3  -1       50.99       77.41     60.27 o 
   8   3  -1     3243.47     3154.57    211.79 o 
   9   3  -1      561.04      506.05    110.35 o 
  10   3  -1     2175.63     1852.39    173.63 o 
  11   3  -1      546.15      343.08    182.46 o 
  12   3  -1     1093.40      773.08    225.66 o 
   1   4  -1     5707.94     5762.96    110.57 o 
   2   4  -1      122.30       86.91     37.17 o 
   3   4  -1     1438.31     1693.45     59.89 o 
   4   4  -1     4048.04     4400.32     90.81 o 
   5   4  -1      926.45      983.15     49.04 o 
   6   4  -1     1764.79     1695.46     81.11 o 
   7   4  -1      750.30      542.47     80.16 o 
   8   4  -1     1421.58     1247.97    125.37 o 
   9   4  -1       80.98       87.60    108.04 o 
  10   4  -1     1145.97     1022.93    197.67 o 
  11   4  -1      506.91      376.89    191.96 o 
  12   4  -1     1182.74      401.92    341.24 o 
   1   5  -1     2267.18     2371.41     69.22 o 
   2   5  -1      512.90      506.46     43.51 o 
   3   5  -1     1935.24     2172.25     81.49 o 
   4   5  -1      481.95      443.97     63.41 o 
   5   5  -1     1025.90      980.21     56.85 o 
   6   5  -1     2918.57     2961.45    106.97 o 
   7   5  -1      100.54       98.38     71.84 o 
   8   5  -1      811.99      892.33    126.66 o 
   9   5  -1      287.72       60.57    102.75 o 
  10   5  -1     2059.74     1743.30    248.23 o 
  11   5  -1      100.44      -88.72    204.83 o 
   1   6  -1       31.35       28.84     38.17 o 
   2   6  -1     1506.94     1564.92     70.53 o 
   3   6  -1     1754.12     1815.96     83.65 o 
   4   6  -1      921.68      776.78     58.72 o 
   5   6  -1      393.14      475.23     70.52 o 
   6   6  -1     1863.75     1737.57     88.70 o 
   7   6  -1      423.83      285.13     84.26 o 
   8   6  -1     1826.89     1964.48    169.11 o 
   9   6  -1      991.20      918.94    142.66 o 
  10   6  -1     1604.80     1517.59    268.47 o 
  11   6  -1      298.86      290.98    310.62 o 
   1   7  -1      546.23      486.41     45.49 o 
   2   7  -1      581.62      532.21     46.27 o 
   3   7  -1     2978.68     3122.62     98.32 o 
   4   7  -1       75.34       59.15     61.56 o 
   5   7  -1      426.41      433.41     79.38 o 
   6   7  -1      234.59       65.17     68.55 o 
   7   7  -1     1093.73     1099.38    144.37 o 
   8   7  -1      368.41      237.71    116.05 o 
   9   7  -1       66.62      -18.35    113.81 o 
  10   7  -1     1067.33      889.86    160.47 o 
  11   7  -1      225.19      302.22    277.25 o 
   1   8  -1      391.90      434.60     55.35 o 
   2   8  -1      513.86      417.80     59.03 o 
   3   8  -1      546.24      490.57     80.35 o 
   4   8  -1      454.06      350.05     84.35 o 
   5   8  -1      672.44      552.93     97.57 o 
   6   8  -1     1613.85     1661.17    114.97 o 
   7   8  -1      882.87      908.04    140.26 o 
   8   8  -1     1188.82     1132.94    161.45 o 
   9   8  -1      182.62      -70.10    131.88 o 
  10   8  -1     1338.65     1401.97    181.86 o 
   1   9  -1      588.92      835.51    103.70 o 
   2   9  -1     1347.41     1407.75     98.76 o 
   3   9  -1      459.82      340.25    103.49 o 
   4   9  -1     2076.39     2100.22    151.07 o 
   5   9  -1      115.50      137.96     97.36 o 
   6   9  -1     2903.35     2829.87    166.12 o 
   7   9  -1      351.30      265.14    122.77 o 
   8   9  -1     3001.02     2739.41    218.05 o 
   9   9  -1      662.56      637.63    158.96 o 
  10   9  -1      968.15      674.71    159.79 o 
   1  10  -1      583.89      778.56     94.42 o 
   2  10  -1       47.96      116.23     88.29 o 
   3  10  -1      744.54      582.04    121.74 o 
   4  10  -1      628.62      348.34    217.93 o 
   5  10  -1      149.21       27.16    103.79 o 
   6  10  -1      698.17      700.83    141.45 o 
   7  10  -1      619.53      912.76    167.15 o 
   8  10  -1      335.10       73.46    148.09 o 
   9  10  -1      490.81      440.03    185.71 o 
   1  11  -1       14.37      -90.22     90.22 o 
   2  11  -1       38.45      -85.47     85.47 o 
   3  11  -1       83.00      -88.89    112.66 o 
   4  11  -1      607.05      572.83    156.81 o 
   5  11  -1      601.37      701.88    165.64 o 
   6  11  -1      905.79      764.41    186.28 o 
   7  11  -1      160.05      -87.73    179.47 o 
   8  11  -1      468.81       65.20    209.70 o 
   9  11  -1      201.44      258.93    258.60 o 
   1  12  -1      531.19      742.31    151.33 o 
   2  12  -1      509.84      477.33    116.57 o 
   3  12  -1      647.69      447.17    163.59 o 
   4  12  -1      550.36      448.96    166.92 o 
   5  12  -1      114.40      154.16    165.88 o 
   6  12  -1      720.40      464.41    235.97 o 
   7  12  -1      369.08      452.29    271.20 o 
   8  12  -1      889.88     1035.01    320.38 o 
   1  13  -1      184.72      100.89    145.16 o 
   2  13  -1      281.99      457.12    167.62 o 
   3  13  -1      250.59      237.45    177.43 o 
   4  13  -1      177.74      -62.18    158.42 o 
   5  13  -1      135.08      -53.27    200.10 o 
   6  13  -1       50.61     -114.39    228.19 o 
   7  13  -1      106.14      158.75    263.83 o 
   1  14  -1        3.76       79.62    151.03 o 
   2  14  -1      109.29       84.08    178.53 o 
   3  14  -1      846.79      812.63    219.73 o 
   4  14  -1      931.38      965.11    259.86 o 
   5  14  -1       75.81      281.48    219.40 o 
   6  14  -1      460.11      400.39    308.99 o 
   1  15  -1       11.54     -185.89    185.89 o 
   2  15  -1      279.20        7.04    243.09 o 
   3  15  -1      135.86      294.12    236.58 o 
   4  15  -1      164.13       25.18    235.59 o 
   2   0   0    50666.16    59044.29   1668.21 o 
   4   0   0    85756.61    95260.31   3430.67 o 
   6   0   0     7358.41     7368.61    313.49 o 
   8   0   0     5971.11     7120.17    353.95 o 
  10   0   0     6135.24     7353.90    593.94 o 
  12   0   0      498.35      919.72    191.46 o 
   2   1   0    11788.35    12716.91    202.60 o 
   3   1   0     6124.43     6196.89    129.63 o 
   4   1   0    23403.05    25504.13    510.09 o 
   5   1   0     3413.93     3720.13    117.84 o 
   6   1   0    11691.74    11877.12    312.22 o 
   7   1   0       30.84      -44.55     44.55 o 
   8   1   0     9315.46     9919.86    269.79 o 
   9   1   0      331.78      398.34     89.97 o 
  10   1   0     8344.96    10059.34    381.57 o 
  11   1   0      806.62      887.66    131.35 o 
  12   1   0     2003.00     2113.76    364.93 o 
   1   2   0     4826.54     4882.73     92.25 o 
   2   2   0    19752.23    20447.00    341.16 o 
   3   2   0     1427.33     1264.03     39.69 o 
   4   2   0    37687.68    39919.13    722.56 o 
   5   2   0     1986.30     2233.43     74.95 o 
   6   2   0    22749.99    22443.80    523.92 o 
   7   2   0       18.47        3.58     55.65 o 
   8   2   0    11601.90    12416.77    371.84 o 
   9   2   0      137.67      142.58     94.88 o 
  10   2   0     5466.22     5984.53    306.55 o 
  11   2   0      215.82      114.47    145.63 o 
  12   2   0     2573.33     2653.85    359.39 o 
   0   3   0    73195.30    82616.95   1860.29 o 
   1   3   0    14564.45    14548.68    241.61 o 
   2   3   0    22757.76    23161.84    379.81 o 
   3   3   0      262.95      356.11     34.84 o 
   4   3   0    48549.83    51305.46    911.35 o 
   5   3   0      875.83      948.20     55.86 o 
   6   3   0    13668.59    14126.42    348.78 o 
   7   3   0      559.23      397.16     71.62 o 
   8   3   0     6432.61     7445.71    310.90 o 
   9   3   0      307.14      476.70    129.63 o 
  10   3   0     1862.21     1997.52    306.25 o 
  11   3   0      417.66      330.21    174.72 o 
  12   3   0     1792.61     2066.10    584.00 o 
   0   4   0    16241.21    17554.17    405.88 o 
   1   4   0     3955.71     4147.06     94.15 o 
   2   4   0    18618.04    18512.87    304.71 o 
   3   4   0     1072.35     1144.93     53.75 o 
   4   4   0    12718.23    13719.13    247.32 o 
   5   4   0      633.91      682.01     46.57 o 
   6   4   0     8534.92     9114.55    228.68 o 
   7   4   0        0.88       98.01     75.33 o 
   8   4   0    12720.68    14077.10    575.97 o 
   9   4   0       22.24      120.78    127.58 o 
  10   4   0     6571.08     7057.21    433.23 o 
  11   4   0        0.36       69.61    175.58 o 
  12   4   0     7561.01     7980.89    668.25 o 
   0   5   0    27624.60    28863.76    631.10 o 
   1   5   0      983.53     1115.56     57.03 o 
   2   5   0    57981.89    62529.94   1014.42 o 
   3   5   0     1677.29     1759.58     62.87 o 
   4   5   0    14741.76    14511.38    289.24 o 
   5   5   0     1564.73     1618.46     67.49 o 
   6   5   0     8153.48     8193.50    218.97 o 
   7   5   0     1979.01     2188.33    127.67 o 
   8   5   0    12226.48    13029.56    514.42 o 
   9   5   0      334.03      145.51    135.49 o 
  10   5   0     3047.53     2701.10    274.90 o 
  11   5   0        8.15     -207.16    207.16 o 
   0   6   0    10871.48    11607.15    290.44 o 
   1   6   0     1769.37     2116.58     91.83 o 
   2   6   0    32786.79    35245.15    589.65 o 
   3   6   0     1688.65     1995.81     71.24 o 
   4   6   0    12300.17    12760.65    249.95 o 
   5   6   0      950.02      900.74     69.38 o 
   6   6   0    12644.40    13890.51    332.60 o 
   7   6   0      467.36      408.87     89.48 o 
   8   6   0     7087.21     7789.78    510.66 o 
   9   6   0       73.19       33.64    186.49 o 
  10   6   0      660.25      910.71    487.35 o 
  11   6   0       70.32       71.59    303.84 o 
   0   7   0     3181.27     3284.29    125.77 o 
   1   7   0       93.95       81.96     43.44 o 
   2   7   0     9524.55     9705.85    196.34 o 
   3   7   0     2600.39     2575.72     88.75 o 
   4   7   0     8283.62     8655.46    254.01 o 
   5   7   0      792.92      612.22     82.18 o 
   6   7   0    14922.92    15870.43    427.93 o 
   7   7   0     2083.57     2342.93    209.84 o 
   8   7   0    10934.88    12200.55    467.92 o 
   9   7   0        4.21      104.62    133.73 o 
  10   7   0     4799.18     5466.77    439.64 o 
  11   7   0     1009.07      578.47    362.60 o 
   0   8   0    10365.19    11116.46    304.99 o 
   1   8   0        3.73       50.37     47.78 o 
   2   8   0    14068.77    15734.02    304.41 o 
   3   8   0     1050.97      985.35     87.53 o 
   4   8   0     5943.60     6627.91    251.27 o 
   5   8   0      361.21      277.44     86.32 o 
   6   8   0     4643.63     4836.25    197.19 o 
   7   8   0     1202.43     1196.18    131.54 o 
   8   8   0     5504.61     6227.21    299.31 o 
   9   8   0      649.59      819.15    141.34 o 
  10   8   0     3445.60     3636.92    474.63 o 
   0   9   0    20138.92    22085.81    641.43 o 
   1   9   0      456.46      492.15     87.70 o 
   2   9   0    19489.00    21158.32    477.16 o 
   3   9   0     1304.93     1708.87    158.38 o 
   4   9   0    10004.28    10104.10    333.40 o 
   5   9   0      940.75     1062.71    144.26 o 
   6   9   0     6655.35     7161.57    393.56 o 
   7   9   0      364.87      459.23    116.37 o 
   8   9   0     3517.29     3327.21    225.43 o 
   9   9   0        1.78      192.64    138.50 o 
  10   9   0     4030.79     4738.90    458.46 o 
   0  10   0     7308.43     7942.59    350.03 o 
   1  10   0      803.55      969.78    102.25 o 
   2  10   0     3315.97     3780.51    178.06 o 
   3  10   0     2387.26     2404.36    189.89 o 
   4  10   0     8066.91     8773.85    509.33 o 
   5  10   0     2004.01     1855.38    184.98 o 
   6  10   0     7699.42     8602.29    397.91 o 
   7  10   0     1774.39     1853.49    181.38 o 
   8  10   0     2175.50     1778.16    328.42 o 
   9  10   0       83.18       64.16    171.09 o 
   0  11   0     6505.59     7494.82    421.62 o 
   1  11   0      454.97      714.70    120.43 o 
   2  11   0     6120.31     6739.87    367.42 o 
   3  11   0       44.54       -4.29    161.93 o 
   4  11   0     8706.83     9294.55    613.58 o 
   5  11   0      172.51      230.37    144.63 o 
   6  11   0     7733.86     8873.49    885.84 o 
   7  11   0      119.13      184.71    190.42 o 
   8  11   0     1578.75     1376.24    345.08 o 
   9  11   0      742.06      995.60    691.35 o 
   0  12   0    11808.69    14190.08    749.49 o 
   1  12   0     2815.83     3596.90    256.72 o 
   2  12   0     8697.77     9849.87    378.61 o 
   3  12   0       59.91       17.76    137.85 o 
   4  12   0     6503.26     7680.69    433.86 o 
   5  12   0      840.17      799.81    199.89 o 
   6  12   0     4027.02     4062.61    393.76 o 
   7  12   0       39.10        3.62    199.27 o 
   8  12   0     2069.29     1800.00    363.51 o 
   0  13   0     8041.76     9542.92    820.67 o 
   1  13   0      568.32      746.90    188.03 o 
   2  13   0     2737.64     2749.24    191.17 o 
   3  13   0        5.48      213.37    162.90 o 
   4  13   0     2019.38     2083.31    256.62 o 
   5  13   0     1636.96     2206.18    413.44 o 
   6  13   0     1365.94     1168.53    296.45 o 
   7  13   0       20.56      345.69    273.68 o 
   0  14   0     4304.55     4732.18    499.06 o 
   1  14   0      279.61      183.92    152.53 o 
   2  14   0     7062.99     8334.08    537.52 o 
   3  14   0      543.97      290.87    190.95 o 
   4  14   0     2654.36     2977.11    595.78 o 
   5  14   0     2212.43     2553.17    357.75 o 
   6  14   0     3767.03     4234.01    532.79 o 
   0  15   0     1013.69     1076.67    397.07 o 
   1  15   0     1387.10     1998.84    605.50 o 
   2  15   0     4155.16     5836.84    604.64 o 
   3  15   0     1339.72     1225.77    327.78 o 
   4  15   0     2684.17     2841.74    663.89 o 
   0  16   0      872.48     1274.33    554.33 o 
   1  16   0     1135.29     1900.09   1006.26 o 
   2   0   1     8815.77     8975.97    250.04 o 
   4   0   1     5569.10     5679.86    283.84 o 
   6   0   1     2546.55     2652.62    221.84 o 
   8   0   1     5606.57     5361.87    294.28 o 
  10   0   1     3919.47     3780.33    285.28 o 
  12   0   1     1609.35     1832.10    236.39 o 
   2   1   1     3272.29     3645.81     67.62 o 
   3   1   1     7247.44     7422.55    147.22 o 
   4   1   1     1731.33     2014.97     68.05 o 
   5   1   1     2788.95     2495.28     94.50 o 
   6   1   1      951.28      939.39     67.05 o 
   7   1   1     3924.09     3890.96    152.22 o 
   8   1   1     1436.63     1761.63    154.53 o 
   9   1   1      391.21      309.50    108.25 o 
  10   1   1     1166.94     1036.02    136.17 o 
  11   1   1      141.81      -13.74    125.14 o 
  12   1   1     1610.72     1591.24    341.90 o 
   1   2   1     4044.27     3983.29     77.62 o 
   2   2   1     1669.30     1853.43     52.01 o 
   3   2   1     3995.57     4202.94     90.32 o 
   4   2   1      957.55     1008.38     52.18 o 
   5   2   1      833.70      941.03     52.18 o 
   6   2   1     1192.81     1333.54     75.47 o 
   7   2   1      107.14      102.51     73.66 o 
   8   2   1     2194.69     2405.47    282.53 o 
   9   2   1      315.71      270.63    119.66 o 
  10   2   1     1260.09     1166.41    171.65 o 
  11   2   1       66.94      277.74    154.02 o 
  12   2   1     1361.08     1620.13    330.87 o 
   1   3   1     6459.63     6804.24    120.88 o 
   2   3   1     3154.34     3299.65     71.65 o 
   3   3   1      562.29      619.16     41.78 o 
   4   3   1     3728.08     3415.78     90.03 o 
   5   3   1     1253.74     1564.41     69.05 o 
   6   3   1     4326.84     4194.80    168.05 o 
   7   3   1       52.06      -56.78     83.55 o 
   8   3   1     3241.81     3145.81    323.96 o 
   9   3   1      564.44      496.96    146.39 o 
  10   3   1     2172.62     1948.10    304.71 o 
  11   3   1      543.55      545.90    188.16 o 
  12   3   1     1108.51      748.12    220.95 o 
   1   4   1     5706.15     5942.23    116.61 o 
   2   4   1      119.17       76.19     34.75 o 
   3   4   1     1433.18     1630.07     59.00 o 
   4   4   1     4014.49     4257.51    108.96 o 
   5   4   1      920.04     1025.09     55.47 o 
   6   4   1     1780.87     1796.15     82.15 o 
   7   4   1      744.97      744.43     97.78 o 
   8   4   1     1426.93     1163.17    183.84 o 
   9   4   1       82.85      292.54    147.08 o 
  10   4   1     1161.74      839.26    194.94 o 
  11   4   1      503.63      475.70    194.47 o 
  12   4   1     1183.19      464.34    257.43 o 
   1   5   1     2267.44     2551.37     76.91 o 
   2   5   1      513.05      511.04     44.81 o 
   3   5   1     1935.24     2049.43     73.96 o 
   4   5   1      466.25      394.85     53.53 o 
   5   5   1     1026.51      973.07     60.50 o 
   6   5   1     2950.66     2793.56    110.17 o 
   7   5   1       99.50        7.07     82.53 o 
   8   5   1      808.38      670.95    157.48 o 
   9   5   1      284.92      179.84    159.13 o 
  10   5   1     2076.56     1229.90    256.74 o 
  11   5   1      100.59      129.35    241.09 o 
   1   6   1       31.07       30.01     41.40 o 
   2   6   1     1513.70     1438.23     66.86 o 
   3   6   1     1758.27     1735.16     80.07 o 
   4   6   1      920.80      967.00     62.36 o 
   5   6   1      390.84      371.23     58.71 o 
   6   6   1     1884.16     1838.88    100.78 o 
   7   6   1      427.00      529.03     96.45 o 
   8   6   1     1804.42     1982.12    199.85 o 
   9   6   1      984.76      971.97    189.60 o 
  10   6   1     1604.21      977.32    377.41 o 
  11   6   1      299.78     -313.37    313.37 o 
   1   7   1      547.94      568.99     55.89 o 
   2   7   1      588.25      622.12     51.42 o 
   3   7   1     2975.82     2958.62     97.87 o 
   4   7   1       80.13        0.02     63.48 o 
   5   7   1      426.56      421.19     78.87 o 
   6   7   1      246.07      207.13     67.74 o 
   7   7   1     1092.80     1098.58    115.14 o 
   8   7   1      358.12      218.38     93.02 o 
   9   7   1       66.53       87.56    140.12 o 
  10   7   1     1057.56      746.53    211.14 o 
  11   7   1      228.42     -130.41    360.25 o 
   1   8   1      393.26      348.65     53.57 o 
   2   8   1      512.03      515.77     64.94 o 
   3   8   1      542.25      581.29     79.18 o 
   4   8   1      466.66      369.39     88.98 o 
   5   8   1      674.47      609.60     96.71 o 
   6   8   1     1623.36     1315.90    141.21 o 
   7   8   1      889.41      842.92    132.02 o 
   8   8   1     1213.14      825.83    185.30 o 
   9   8   1      184.73      130.20    127.11 o 
  10   8   1     1342.79     1251.46    258.20 o 
   1   9   1      592.08      769.64     84.82 o 
   2   9   1     1340.90     1140.78    126.84 o 
   3   9   1      462.91      455.65    107.38 o 
   4   9   1     2084.72     1639.16    148.51 o 
   5   9   1      112.99      178.00    106.89 o 
   6   9   1     2896.22     3217.15    179.00 o 
   7   9   1      354.93      240.23    105.81 o 
   8   9   1     3030.19     2745.44    271.29 o 
   9   9   1      654.45      638.42    179.60 o 
  10   9   1      978.82     1025.95    256.99 o 
   1  10   1      586.03      486.56    100.21 o 
   2  10   1       48.79       32.90     89.62 o 
   3  10   1      743.13      503.70    144.43 o 
   4  10   1      641.96      532.94    140.36 o 
   5  10   1      149.00      241.81    116.51 o 
   6  10   1      681.07      702.22    139.47 o 
   7  10   1      616.95      486.89    126.68 o 
   8  10   1      342.50      284.28    166.79 o 
   9  10   1      485.03      338.44    201.24 o 
   1  11   1       14.24      -41.32    102.93 o 
   2  11   1       40.15       15.72     97.82 o 
   3  11   1       83.63       86.90    145.23 o 
   4  11   1      619.92      516.52    158.27 o 
   5  11   1      605.07      588.00    161.94 o 
   6  11   1      886.01      698.39    194.71 o 
   7  11   1      163.07      553.30    244.63 o 
   8  11   1      461.67      649.95    277.29 o 
   9  11   1      206.36      384.69    406.50 o 
   1  12   1      528.89      412.52    142.70 o 
   2  12   1      504.99      556.67    120.51 o 
   3  12   1      646.77      400.91    201.84 o 
   4  12   1      552.84      838.11    184.15 o 
   5  12   1      113.83       70.72    155.08 o 
   6  12   1      708.60      866.39    241.45 o 
   7  12   1      373.45      437.79    321.88 o 
   8  12   1      895.04      974.74    376.04 o 
   1  13   1      183.65      -35.63    156.45 o 
   2  13   1      278.45      258.74    120.10 o 
   3  13   1      251.89      305.50    209.24 o 
   4  13   1      173.42     -148.18    163.62 o 
   5  13   1      133.57       61.46    183.27 o 
   6  13   1       52.72      164.40    281.12 o 
   7  13   1      106.73      410.35    355.49 o 
   1  14   1        3.68      120.34    165.11 o 
   2  14   1      109.94     -112.74    185.29 o 
   3  14   1      851.56      640.65    236.33 o 
   4  14   1      924.47      745.75    262.18 o 
   5  14   1       77.66     -208.83    208.83 o 
   6  14   1      467.69      109.65    344.59 o 
   1  15   1       11.36        4.00    215.37 o 
   2  15   1      282.20      535.58    265.26 o 
   3  15   1      135.16      291.26    250.09 o 
   4  15   1      163.61      546.07    278.70 o 
   0   0   2    11376.82    10127.57    329.96 o 
   2   0   2    73540.23    79967.18   1424.30 o 
   4   0   2    30592.48    30409.60    903.01 o 
   6   0   2    26909.99    26110.49    964.30 o 
   8   0   2    12569.51    13428.26    610.49 o 
  10   0   2     1357.58     1142.77    203.05 o 
  12   0   2     3227.92     3467.13    368.37 o 
   0   1   2    15919.05    16071.54    380.80 o 
   1   1   2    10513.47     9684.66    152.45 o 
   2   1   2    31451.84    31143.77    450.13 o 
   3   1   2     3377.27     3372.20     82.33 o 
   4   1   2    17678.52    17563.69    370.11 o 
   5   1   2      397.61      284.93     43.31 o 
   6   1   2    14153.92    14086.06    432.66 o 
   7   1   2      299.03      256.65     55.46 o 
   8   1   2    12475.98    12497.48    410.86 o 
   9   1   2      249.15      119.96     89.35 o 
  10   1   2     4307.12     4381.99    256.17 o 
  11   1   2      312.49      403.18    105.96 o 
  12   1   2     4895.79     5458.43    333.23 o 
   0   2   2    52096.71    53649.56   1212.33 o 
   1   2   2     3275.32     3122.44     65.22 o 
   2   2   2    18717.68    17540.56    278.29 o 
   3   2   2     1290.63     1413.23     49.60 o 
   4   2   2    16788.85    16461.36    312.13 o 
   5   2   2     3225.55     3329.04    102.62 o 
   6   2   2     7714.18     7660.41    257.54 o 
   7   2   2     1731.57     1636.62    114.91 o 
   8   2   2    13385.97    13468.52    462.93 o 
   9   2   2       41.36      -90.63    103.02 o 
  10   2   2     8362.53     8075.08    447.28 o 
  11   2   2      868.51      711.74    208.42 o 
  12   2   2     6168.33     7181.72    486.18 o 
   0   3   2    37255.55    34246.76    788.89 o 
   1   3   2     3018.45     3048.85     67.84 o 
   2   3   2    37421.71    35322.34    553.66 o 
   3   3   2     1307.28     1161.49     50.56 o 
   4   3   2    18570.30    17978.85    339.39 o 
   5   3   2      280.80      253.23     54.60 o 
   6   3   2    12067.05    11198.53    361.50 o 
   7   3   2     2742.70     2920.65    186.39 o 
   8   3   2     8505.64     8066.00    448.39 o 
   9   3   2      198.43      274.02    137.36 o 
  10   3   2     5428.59     5142.63    379.26 o 
  11   3   2       32.03      -79.58    166.18 o 
  12   3   2     2535.80     2439.11    463.42 o 
   0   4   2    28591.96    29481.25    718.50 o 
   1   4   2       94.81      117.29     35.77 o 
   2   4   2    23248.50    22563.79    386.81 o 
   3   4   2      866.55      830.55     48.21 o 
   4   4   2    25301.29    24513.80    462.26 o 
   5   4   2      367.89      457.98     48.51 o 
   6   4   2    20795.58    20150.88    518.72 o 
   7   4   2      773.82     1079.16    128.31 o 
   8   4   2     6040.36     5958.61    348.69 o 
   9   4   2      158.79      236.56    145.18 o 
  10   4   2     5015.44     5073.04    719.66 o 
  11   4   2       38.20      127.72    187.41 o 
   0   5   2    51592.29    53768.95   1318.73 o 
   1   5   2     1174.42     1282.04     57.97 o 
   2   5   2    12243.81    12020.15    212.07 o 
   3   5   2      622.91      595.22     49.70 o 
   4   5   2    32709.23    32163.64    642.07 o 
   5   5   2     1041.72     1037.08     61.43 o 
   6   5   2    16137.73    15735.98    416.92 o 
   7   5   2      605.23      628.02    109.12 o 
   8   5   2     5687.46     6114.53    329.95 o 
   9   5   2      689.28      959.03    188.57 o 
  10   5   2     5239.66     5012.71    718.72 o 
  11   5   2     1623.90     1044.07    296.68 o 
   0   6   2    45561.03    46108.76   1062.56 o 
   1   6   2     4190.33     4056.22    107.83 o 
   2   6   2    21261.60    19804.45    359.69 o 
   3   6   2      534.18      502.90     50.60 o 
   4   6   2    15243.82    15289.85    340.11 o 
   5   6   2      191.62       82.74     62.90 o 
   6   6   2     6750.73     6208.35    201.33 o 
   7   6   2       32.64      129.20    110.51 o 
   8   6   2     3602.19     3705.38    246.10 o 
   9   6   2      425.24      366.96    136.90 o 
  10   6   2     4988.84     4192.81    993.10 o 
  11   6   2      205.76      435.18    315.93 o 
   0   7   2    24111.10    22233.29    550.93 o 
   1   7   2     1480.59     1322.75     67.89 o 
   2   7   2    15917.66    15717.19    307.08 o 
   3   7   2      402.14      303.53     53.30 o 
   4   7   2    11502.98    11166.55    298.31 o 
   5   7   2     4490.60     4405.28    202.05 o 
   6   7   2     7054.40     6989.59    256.63 o 
   7   7   2        3.46      -83.85     97.50 o 
   8   7   2     5850.79     5560.98    380.77 o 
   9   7   2      199.77      241.39    115.39 o 
  10   7   2     6598.80     6798.70    523.40 o 
  11   7   2       78.64      177.40    154.39 o 
   0   8   2    13044.88    11616.29    378.22 o 
   1   8   2      267.37      261.05     56.79 o 
   2   8   2    12013.99    11822.19    315.65 o 
   3   8   2      118.23      115.78     90.51 o 
   4   8   2    13251.92    12846.78    372.05 o 
   5   8   2     3523.32     3424.26    190.39 o 
   6   8   2     9685.35     9609.60    338.43 o 
   7   8   2      329.17      166.51     95.24 o 
   8   8   2     4622.30     4493.69    438.35 o 
   9   8   2      869.65      895.25    163.08 o 
  10   8   2     2238.12     2035.95    214.95 o 
   0   9   2    10356.05    10198.62    388.97 o 
   1   9   2     3279.93     3353.43    174.18 o 
   2   9   2    20800.47    20152.98    587.31 o 
   3   9   2      775.15      811.98    133.93 o 
   4   9   2    12393.59    12267.02    612.46 o 
   5   9   2     1033.60     1069.33    170.74 o 
   6   9   2    10250.53    10313.11    373.49 o 
   7   9   2       51.18      111.02    109.50 o 
   8   9   2     3956.53     3995.57    365.74 o 
   9   9   2      201.49      259.15    164.80 o 
  10   9   2      900.24      875.86    196.48 o 
   0  10   2     5137.00     5474.75    503.52 o 
   1  10   2     6942.04     7195.52    424.72 o 
   2  10   2    11391.12    10994.38    406.93 o 
   3  10   2     2225.29     1762.20    261.46 o 
   4  10   2     4774.68     4437.64    318.78 o 
   5  10   2      572.43      838.29    178.53 o 
   6  10   2     4077.94     4085.40    380.00 o 
   7  10   2       52.61       64.06    141.83 o 
   8  10   2     5527.03     5341.54    703.77 o 
   9  10   2      362.94       40.80    196.11 o 
   0  11   2     6985.73     7652.83    554.77 o 
   1  11   2      179.57       54.12    122.93 o 
   2  11   2     9908.30    10738.00    516.56 o 
   3  11   2      264.06      176.22    151.55 o 
   4  11   2     3309.68     3003.54    350.64 o 
   5  11   2      640.33      708.98    185.48 o 
   6  11   2     2440.86     1733.31    374.45 o 
   7  11   2      508.60      489.31    243.16 o 
   8  11   2     4184.13     3044.23    657.34 o 
   0  12   2     4251.43     4267.77    435.04 o 
   1  12   2      550.14      883.53    159.05 o 
   2  12   2     8459.73     9767.28    454.31 o 
   3  12   2     2844.21     3511.37    438.48 o 
   4  12   2     3896.54     3889.53    363.58 o 
   5  12   2      802.86      488.03    192.35 o 
   6  12   2     4314.34     3944.52    489.57 o 
   7  12   2     1673.18     1073.35    453.65 o 
   8  12   2     2517.88     1323.87    538.51 o 
   0  13   2     1566.63     1451.85    696.99 o 
   1  13   2      731.29      564.74    192.43 o 
   2  13   2     3028.67     3193.05    231.26 o 
   3  13   2     1728.80     2320.65    291.80 o 
   4  13   2     3888.37     3621.74    366.35 o 
   5  13   2      116.02       43.58    191.79 o 
   6  13   2     4340.32     3438.88    489.57 o 
   7  13   2      855.18     1216.94    498.35 o 
   0  14   2     5357.20     6098.38    590.83 o 
   1  14   2      625.33      738.07    237.82 o 
   2  14   2     3356.84     3869.67    402.04 o 
   3  14   2      502.93      -16.12    258.99 o 
   4  14   2     4141.08     4206.32    571.86 o 
   5  14   2        9.46      139.87    234.59 o 
   0  15   2     5935.90     8045.19    842.64 o 
   1  15   2     1604.04     1601.37    312.67 o 
   2  15   2     1696.87      786.86    293.25 o 
   3  15   2     1372.54     1764.88    356.80 o 
   4  15   2     2099.24     1682.95    465.74 o 
   2   0   3     8533.84     8610.96    199.06 o 
   4   0   3     5858.39     5797.12    183.28 o 
   6   0   3    14969.58    15645.11    580.75 o 
   8   0   3     7663.49     8095.38    424.28 o 
  10   0   3     2515.89     2507.03    285.66 o 
  12   0   3     1328.80     1737.42    299.82 o 
   1   1   3      414.07      414.19     28.30 o 
   2   1   3     1250.67     1153.71     40.18 o 
   3   1   3     1992.68     2106.20     68.33 o 
   4   1   3      286.10      233.39     37.56 o 
   5   1   3      744.34      702.03     47.84 o 
   6   1   3     3671.23     3752.02    118.52 o 
   7   1   3      678.10      523.35     82.26 o 
   8   1   3      926.04      935.32     82.38 o 
   9   1   3      371.85      296.17     82.86 o 
  10   1   3     1550.77     1343.36    165.58 o 
  11   1   3       43.14      -91.33    103.92 o 
  12   1   3     1405.99     1278.15    222.77 o 
   1   2   3     3825.49     3631.89     82.76 o 
   2   2   3      170.73      144.12     26.27 o 
   3   2   3      619.28      612.01     40.73 o 
   4   2   3      200.65      219.01     33.95 o 
   5   2   3     1899.63     1883.24     67.61 o 
   6   2   3     1256.71     1245.11     79.12 o 
   7   2   3     1206.28     1571.27    134.29 o 
   8   2   3     1469.52     1640.10    135.94 o 
   9   2   3       25.80      -59.33     88.45 o 
  10   2   3     1291.92     1335.38    136.95 o 
  11   2   3      424.38      358.50    125.58 o 
  12   2   3     1259.09     1248.81    171.44 o 
   1   3   3      776.89      632.61     43.81 o 
   2   3   3     3584.38     3783.45     82.87 o 
   3   3   3     2633.84     2549.23     70.70 o 
   4   3   3     1814.71     1908.70     68.33 o 
   5   3   3        8.46      -22.01     35.23 o 
   6   3   3     3305.70     3470.83    132.02 o 
   7   3   3       98.16       53.89     74.12 o 
   8   3   3     2266.42     2336.45    218.83 o 
   9   3   3      982.65      944.81    200.53 o 
  10   3   3     2121.95     2226.09    218.33 o 
  11   3   3      401.78      165.64    112.88 o 
   1   4   3      889.41     1068.55     55.42 o 
   2   4   3     1478.34     1514.24     59.79 o 
   3   4   3      407.47      406.12     41.82 o 
   4   4   3     1708.68     1518.05     63.21 o 
   5   4   3      589.79      677.49     48.41 o 
   6   4   3      227.58      210.60     77.41 o 
   7   4   3       70.48      139.56     89.63 o 
   8   4   3      868.33     1099.55    116.71 o 
   9   4   3      739.96      664.74    135.18 o 
  10   4   3     1311.69     1255.68    167.92 o 
  11   4   3      107.86      137.85    155.04 o 
   1   5   3      363.19      264.54     44.27 o 
   2   5   3      314.70      264.97     44.01 o 
   3   5   3      591.70      589.10     50.71 o 
   4   5   3     5636.57     5495.72    150.18 o 
   5   5   3      248.43      238.06     58.24 o 
   6   5   3     2969.51     2917.25    130.72 o 
   7   5   3     1144.45      708.18     96.41 o 
   8   5   3     2501.76     2417.44    145.25 o 
   9   5   3      380.47      496.12    113.18 o 
  10   5   3     1483.12     1766.84    260.62 o 
  11   5   3        3.76        0.07    133.27 o 
   1   6   3     2027.41     1961.55     77.21 o 
   2   6   3     4557.61     4691.42    118.92 o 
   3   6   3       85.67        9.34     45.07 o 
   4   6   3     3017.04     3127.28    122.27 o 
   5   6   3      877.91      937.05     87.41 o 
   6   6   3     4514.19     4684.94    167.00 o 
   7   6   3      729.11      653.36    101.40 o 
   8   6   3     3220.71     3230.29    248.24 o 
   9   6   3      259.07      305.17     99.85 o 
  10   6   3     1460.89     1829.13    210.97 o 
  11   6   3       60.78       75.10    122.59 o 
   1   7   3     1159.73      876.11     65.08 o 
   2   7   3     1037.94      913.41     65.81 o 
   3   7   3     2391.22     2316.25    121.85 o 
   4   7   3       51.33       -7.85     71.45 o 
   5   7   3      255.63      351.11     87.40 o 
   6   7   3       52.15       21.83     75.54 o 
   7   7   3      170.14      194.03     95.01 o 
   8   7   3     1191.79     1012.95    155.45 o 
   9   7   3      151.70      142.99    107.78 o 
  10   7   3      295.90      631.27    142.37 o 
   1   8   3      284.17      276.66     71.68 o 
   2   8   3       77.56       -3.52     68.16 o 
   3   8   3     3574.47     3402.15    217.88 o 
   4   8   3     1518.90     1315.15    123.84 o 
   5   8   3       71.32       86.77     91.96 o 
   6   8   3      581.94      561.38     95.94 o 
   7   8   3      375.03      248.95    121.14 o 
   8   8   3     1160.16      900.99    193.57 o 
   9   8   3       57.60      109.16    153.34 o 
  10   8   3      921.54     1247.41    169.29 o 
   1   9   3     1081.05     1116.70    128.99 o 
   2   9   3      819.68      607.12    118.81 o 
   3   9   3      217.50      183.68    114.97 o 
   4   9   3     1418.46     1664.78    160.44 o 
   5   9   3      877.67      964.72    139.24 o 
   6   9   3     1225.40     1304.74    128.29 o 
   7   9   3      333.49      137.56    105.03 o 
   8   9   3     2558.22     2673.23    232.27 o 
   9   9   3      238.19      398.11    151.14 o 
   1  10   3      540.17      554.66    133.25 o 
   2  10   3      339.98      488.06    116.91 o 
   3  10   3      730.24      455.93    148.78 o 
   4  10   3       72.13      148.86    152.95 o 
   5  10   3      556.88      550.19    145.64 o 
   6  10   3      525.69      428.17    142.58 o 
   7  10   3      181.98       27.46    138.03 o 
   8  10   3      225.06      284.76    159.51 o 
   9  10   3      233.56      215.10    185.05 o 
   1  11   3       12.52      250.74    138.27 o 
   2  11   3      244.57      270.45    125.03 o 
   3  11   3       91.75     -104.82    154.74 o 
   4  11   3     1061.42      956.23    208.60 o 
   5  11   3      121.23      127.99    169.50 o 
   6  11   3      588.54      574.37    199.79 o 
   7  11   3      111.89      238.20    184.80 o 
   8  11   3      516.43       68.95    364.32 o 
   1  12   3      872.23      852.27    205.87 o 
   2  12   3       59.28      158.67    130.00 o 
   3  12   3      107.95      149.79    174.16 o 
   4  12   3      688.67      599.30    208.55 o 
   5  12   3      113.38      -18.73    178.21 o 
   6  12   3      830.03      821.02    261.74 o 
   7  12   3      196.97      262.92    313.28 o 
   1  13   3      522.07      336.33    191.11 o 
   2  13   3      441.62      310.52    168.34 o 
   3  13   3      219.77      205.03    209.71 o 
   4  13   3      432.23      365.32    208.16 o 
   5  13   3       36.90       72.36    223.39 o 
   6  13   3      473.56       40.73    304.33 o 
   1  14   3       36.10       35.61    226.41 o 
   2  14   3       51.46       37.39    259.98 o 
   3  14   3      207.47     -182.67    223.55 o 
   4  14   3      134.20      534.90    277.97 o 
   5  14   3       63.18      -57.64    236.52 o 
   1  15   3       72.50     -103.39    250.71 o 
   2  15   3      275.33      404.82    288.88 o 
   3  15   3      246.08      104.45    458.37 o 
   0   0   4    45911.63    44437.88   1303.66 o 
   2   0   4    37000.33    37120.36    784.09 o 
   4   0   4    21231.56    19588.96    570.64 o 
   6   0   4     9812.33     9497.98    508.24 o 
   8   0   4     4768.90     4610.90    320.38 o 
  10   0   4     7367.39     7589.67   1075.95 o 
   0   1   4    32879.76    29150.84    716.33 o 
   1   1   4     2832.60     3019.06     77.20 o 
   2   1   4    35038.54    33891.95    512.42 o 
   3   1   4       63.37       56.81     33.05 o 
   4   1   4    20696.76    19149.78    388.37 o 
   5   1   4     3384.60     3448.38    112.53 o 
   6   1   4    17557.73    16239.15    395.45 o 
   7   1   4       85.70      140.47     70.30 o 
   8   1   4     5164.22     4911.13    270.76 o 
   9   1   4      186.74      241.80     95.10 o 
  10   1   4     7603.66     8503.24    413.43 o 
  11   1   4      692.24      597.07    134.37 o 
   0   2   4    10949.66     9805.35    261.04 o 
   1   2   4     4533.84     4644.83    102.25 o 
   2   2   4    27035.15    25681.58    399.45 o 
   3   2   4      167.48      144.94     37.93 o 
   4   2   4    15397.83    14268.79    264.99 o 
   5   2   4     2358.53     2298.73     89.24 o 
   6   2   4    23716.77    22999.07    533.89 o 
   7   2   4      503.98      553.17     78.72 o 
   8   2   4     5408.85     5353.28    275.09 o 
   9   2   4      769.44      844.73    100.35 o 
  10   2   4     4314.64     4232.35    366.92 o 
  11   2   4      276.46      271.14    132.35 o 
   0   3   4    28487.11    25908.44    640.04 o 
   1   3   4     1660.25     1553.78     63.82 o 
   2   3   4    36523.33    33812.25    569.93 o 
   3   3   4     1090.66     1079.08     51.64 o 
   4   3   4    17112.86    15809.93    301.88 o 
   5   3   4       85.42       71.65     49.19 o 
   6   3   4    13922.07    13023.30    372.38 o 
   7   3   4      939.70      867.42     99.44 o 
   8   3   4     8151.01     7237.19    292.35 o 
   9   3   4      943.10      807.88    121.45 o 
  10   3   4     2756.17     2573.18    170.57 o 
  11   3   4      190.58      202.46    136.06 o 
   0   4   4    31871.93    29800.59    754.46 o 
   1   4   4     3936.90     3963.33    103.63 o 
   2   4   4    34460.38    31590.54    540.60 o 
   3   4   4      417.52      510.41     48.74 o 
   4   4   4     9274.57     8653.53    190.87 o 
   5   4   4     2315.82     2245.67     96.24 o 
   6   4   4     6261.09     5741.02    204.07 o 
   7   4   4      296.87      199.43     74.57 o 
   8   4   4     9854.33    10129.65    339.63 o 
   9   4   4      397.20      308.96    115.40 o 
  10   4   4     4719.42     4423.47    431.13 o 
  11   4   4      129.48      158.92    146.03 o 
   0   5   4     9760.12     8606.93    249.49 o 
   1   5   4     1538.57     1697.87     77.41 o 
   2   5   4    22554.57    20593.95    403.56 o 
   3   5   4     1041.56      948.20     60.69 o 
   4   5   4     6823.81     6412.94    168.33 o 
   5   5   4     3670.49     3466.09    136.77 o 
   6   5   4     9545.56     8614.73    344.08 o 
   7   5   4       46.70       37.61     82.79 o 
   8   5   4     8048.46     7459.00    312.63 o 
   9   5   4      155.54      178.81    110.20 o 
  10   5   4     4590.70     4432.77    366.20 o 
  11   5   4      121.46       96.65    138.51 o 
   0   6   4     5882.33     5452.36    186.99 o 
   1   6   4      468.18      389.52     58.07 o 
   2   6   4    17224.88    15998.26    339.89 o 
   3   6   4     2893.76     2975.73    175.23 o 
   4   6   4    16112.37    15414.01    408.90 o 
   5   6   4     1670.83     1569.51    114.30 o 
   6   6   4    12694.58    11716.36    373.96 o 
   7   6   4      711.46      601.66    140.27 o 
   8   6   4     6860.26     6527.62    288.03 o 
   9   6   4       88.50      194.77    111.18 o 
  10   6   4     1881.08     1891.72    230.42 o 
  11   6   4      118.18      597.40    502.75 o 
   0   7   4     3314.72     3145.49    242.35 o 
   1   7   4     4032.80     3787.99    143.09 o 
   2   7   4     6741.82     6419.03    221.45 o 
   3   7   4     2399.87     2254.16    178.35 o 
   4   7   4    11980.67    11739.40    360.83 o 
   5   7   4      184.52      142.70     89.56 o 
   6   7   4     8723.99     8157.04    336.41 o 
   7   7   4      385.64      278.34    113.79 o 
   8   7   4     6297.29     6498.95    296.40 o 
   9   7   4      341.29      246.43    131.53 o 
  10   7   4     2224.65     2116.90    395.05 o 
   0   8   4    18714.53    18368.05    748.50 o 
   1   8   4      961.11      931.43    114.68 o 
   2   8   4    10356.26     9898.03    383.65 o 
   3   8   4      643.86      602.64    146.57 o 
   4   8   4     9518.21     8962.75    346.92 o 
   5   8   4      686.23      444.36    129.21 o 
   6   8   4     6025.65     5836.67    347.82 o 
   7   8   4      969.63      857.10    117.04 o 
   8   8   4     4677.74     4922.85    273.11 o 
   9   8   4      548.93      574.47    160.04 o 
  10   8   4     4276.27     3907.07    478.48 o 
   0   9   4    32728.75    30261.04   1419.82 o 
   1   9   4      316.50      188.67    104.56 o 
   2   9   4     9448.96     8966.07    406.05 o 
   3   9   4     1707.77     2079.74    331.16 o 
   4   9   4     8900.07     8541.92    447.89 o 
   5   9   4      203.85       13.61    121.65 o 
   6   9   4     3052.39     2545.69    198.26 o 
   7   9   4     1577.71     1664.05    150.32 o 
   8   9   4     2757.39     2433.36    491.93 o 
   9   9   4      328.61      540.65    189.54 o 
   0  10   4    10020.26     8723.05   1012.22 o 
   1  10   4       61.95      -67.59    126.40 o 
   2  10   4     3338.59     3290.06    212.76 o 
   3  10   4     1448.32     1403.43    210.33 o 
   4  10   4     7442.14     6477.56    636.95 o 
   5  10   4      821.76      670.49    189.21 o 
   6  10   4     5287.71     4717.62    529.15 o 
   7  10   4     1029.04      536.93    229.52 o 
   8  10   4     3891.98     3249.88    492.85 o 
   9  10   4      156.97      -26.34    234.11 o 
   0  11   4     6054.02     5842.19    887.77 o 
   1  11   4      377.61      315.15    179.76 o 
   2  11   4     2433.55     2105.97    193.41 o 
   3  11   4      542.24      286.85    211.86 o 
   4  11   4     7615.35     7594.78    492.03 o 
   5  11   4      616.09      631.87    189.08 o 
   6  11   4     5956.80     5148.96    687.51 o 
   7  11   4      734.16      283.04    242.90 o 
   8  11   4     2513.69     1036.93    386.16 o 
   0  12   4    10130.59    10670.57    775.77 o 
   1  12   4     1762.59     1953.81    269.91 o 
   2  12   4     3495.03     3474.77    257.61 o 
   3  12   4      357.98      171.08    193.60 o 
   4  12   4     6286.04     6106.67    475.00 o 
   5  12   4      353.80      591.14    226.34 o 
   6  12   4     2652.46     2546.21    362.61 o 
   7  12   4       31.53      -31.13    330.87 o 
   0  13   4     6182.50     6242.63    749.24 o 
   1  13   4     1115.37      923.92    230.31 o 
   2  13   4     4910.89     4831.72    746.13 o 
   3  13   4      486.60      845.80    267.48 o 
   4  13   4     3614.68     3685.63    521.24 o 
   5  13   4      964.54      674.17    268.21 o 
   6  13   4     1640.64     1334.70    391.56 o 
   0  14   4     3635.52     3551.17    598.92 o 
   1  14   4      443.39      -68.82    233.24 o 
   2  14   4     5525.38     6283.85   1021.87 o 
   3  14   4      401.21      535.93    317.72 o 
   4  14   4     2950.25     3041.83    670.06 o 
   0  15   4     1630.30     1396.71    593.98 o 
   1  15   4     1135.25     1342.78    381.06 o 
   2  15   4     3858.04     5419.30    737.96 o 
   2   0   5     6967.37     6774.64    187.38 o 
   4   0   5     4083.67     4283.82    177.32 o 
   6   0   5     7807.40     7830.63    371.20 o 
   8   0   5     4525.01     4732.43    419.43 o 
  10   0   5      957.61     1074.16    201.71 o 
   1   1   5       18.28       -4.81     35.62 o 
   2   1   5      391.65      309.08     38.81 o 
   3   1   5      349.73      294.50     40.92 o 
   4   1   5     2139.96     2469.38    111.31 o 
   5   1   5      905.53      830.77     98.67 o 
   6   1   5     2451.70     2608.05    163.81 o 
   7   1   5     1350.23     1252.38    192.68 o 
   8   1   5     2082.72     2285.07    221.95 o 
   9   1   5      797.30      704.28    134.38 o 
  10   1   5     1745.56     1273.53    179.05 o 
  11   1   5       74.22        7.29    137.91 o 
   1   2   5      657.95      728.38     50.64 o 
   2   2   5      658.26      739.52     48.94 o 
   3   2   5      894.46      789.61     51.78 o 
   4   2   5      422.51      436.97     51.52 o 
   5   2   5      709.25      747.54     71.13 o 
   6   2   5      792.63      677.29     95.00 o 
   7   2   5      304.30      106.80     86.73 o 
   8   2   5      781.89      810.66    141.29 o 
   9   2   5      205.33      202.06    123.83 o 
  10   2   5     1536.17     1247.48    195.51 o 
  11   2   5      293.83      248.86    174.59 o 
   1   3   5     2631.01     2758.14     91.33 o 
   2   3   5     1273.17     1409.28     73.15 o 
   3   3   5     1469.39     1371.85     66.86 o 
   4   3   5      987.31      920.41     72.16 o 
   5   3   5      455.45      353.68     67.64 o 
   6   3   5     1505.99     1429.39    113.71 o 
   7   3   5      153.67      166.43     83.89 o 
   8   3   5     1792.04     1887.15    186.14 o 
   9   3   5      727.04      917.89    139.20 o 
  10   3   5     1183.73     1147.06    306.36 o 
  11   3   5      282.94      311.42    205.01 o 
   1   4   5      175.16      144.54     44.87 o 
   2   4   5      655.50      634.39     55.79 o 
   3   4   5      895.02      929.51     79.18 o 
   4   4   5      717.24      807.01     81.10 o 
   5   4   5     1225.64     1136.42     96.60 o 
   6   4   5     3696.38     4196.13    239.90 o 
   7   4   5      340.51      258.88     91.38 o 
   8   4   5     1652.16     1652.50    191.62 o 
   9   4   5      343.10      329.21    125.18 o 
  10   4   5     1672.49     1777.75    238.07 o 
  11   4   5       86.28      135.10    184.51 o 
   1   5   5     1032.04      949.84     66.60 o 
   2   5   5      796.61      815.00     88.88 o 
   3   5   5     1939.19     1947.00     93.49 o 
   4   5   5     1995.62     1957.16    123.43 o 
   5   5   5      501.12      401.36     98.58 o 
   6   5   5     3546.13     3574.23    219.60 o 
   7   5   5       11.62      158.70    102.96 o 
   8   5   5     1360.49     1341.94    144.23 o 
   9   5   5       32.53      -71.18    125.35 o 
  10   5   5     1325.89     1340.68    189.93 o 
   1   6   5      109.36       39.41     63.66 o 
   2   6   5     1409.41     1352.42    110.98 o 
   3   6   5       64.67       63.88     75.24 o 
   4   6   5      821.82      840.66    111.46 o 
   5   6   5      294.39      259.40     96.78 o 
   6   6   5     1388.85     1364.30    126.39 o 
   7   6   5      817.91      848.81    196.47 o 
   8   6   5     2437.40     2346.78    269.13 o 
   9   6   5      406.50      539.36    149.02 o 
  10   6   5      906.38     1095.31    265.07 o 
   1   7   5     1803.42     1877.31    191.22 o 
   2   7   5     1976.55     1863.22    187.13 o 
   3   7   5     2995.83     3019.35    302.58 o 
   4   7   5     1117.57      920.20    128.15 o 
   5   7   5      461.05      193.72    111.58 o 
   6   7   5      993.73      856.78    125.53 o 
   7   7   5       37.34      145.50    121.00 o 
   8   7   5      732.70      798.83    150.97 o 
   9   7   5      205.88      363.89    155.98 o 
  10   7   5      750.97      689.51    219.46 o 
   1   8   5      494.43      675.40    160.82 o 
   2   8   5       89.05      -31.02    132.89 o 
   3   8   5     1203.62     1176.72    218.26 o 
   4   8   5      583.99      584.66    212.26 o 
   5   8   5      374.23      356.64    137.01 o 
   6   8   5      331.08      101.41    125.33 o 
   7   8   5     1439.11     1410.99    162.95 o 
   8   8   5      887.88      718.89    237.37 o 
   9   8   5       29.77     -118.77    167.20 o 
   1   9   5       89.71      383.26    156.68 o 
   2   9   5      899.40      922.37    178.79 o 
   3   9   5       86.62       47.83    181.31 o 
   4   9   5      775.38      301.64    201.21 o 
   5   9   5      137.62      173.41    161.52 o 
   6   9   5      462.04      643.35    174.20 o 
   7   9   5      178.08      186.32    144.96 o 
   8   9   5      815.65      607.41    215.16 o 
   9   9   5      263.85      379.60    225.94 o 
   1  10   5      771.16      657.77    188.56 o 
   2  10   5       61.84      -62.12    142.01 o 
   3  10   5      371.56       73.39    188.38 o 
   4  10   5     1781.24     1625.45    300.66 o 
   5  10   5      974.46      965.90    208.34 o 
   6  10   5      161.77       -1.05    169.99 o 
   7  10   5      260.77      183.55    216.20 o 
   8  10   5     1057.89      863.99    346.28 o 
   1  11   5       41.02     -164.30    164.30 o 
   2  11   5       65.95       61.42    181.41 o 
   3  11   5      201.49      163.40    215.96 o 
   4  11   5      614.45      294.81    202.31 o 
   5  11   5       90.03     -133.67    213.02 o 
   6  11   5      632.50      593.49    209.67 o 
   7  11   5       95.22      -32.10    574.96 o 
   1  12   5      506.99      694.10    228.28 o 
   2  12   5       81.19      223.73    160.90 o 
   3  12   5       38.82       65.16    216.53 o 
   4  12   5      179.33      253.51    208.87 o 
   5  12   5      122.35       11.38    385.24 o 
   6  12   5      584.92      484.91    288.55 o 
   1  13   5      421.35      290.73    248.70 o 
   2  13   5      145.61      240.00    251.62 o 
   3  13   5      166.08      209.68    230.74 o 
   4  13   5      169.70      202.08    248.05 o 
   5  13   5       24.39      287.03    283.07 o 
   1  14   5        8.56      -90.09    256.87 o 
   2  14   5       57.31      -86.80    310.22 o 
   3  14   5      354.09      655.92    304.68 o 
   4  14   5      107.74      -59.03    287.83 o 
   0   0   6     5836.05     5779.05    250.80 o 
   2   0   6    31264.41    34093.87    847.83 o 
   4   0   6    11659.40    12229.12    462.92 o 
   6   0   6    16534.88    17963.90   1000.15 o 
   8   0   6     5665.75     5558.31    760.24 o 
  10   0   6     1985.35     2025.77   1019.79 o 
   0   1   6    10809.15    11003.75    311.20 o 
   1   1   6     1090.72     1084.27     56.48 o 
   2   1   6    22197.26    23606.58    405.01 o 
   3   1   6      751.98      701.23     67.44 o 
   4   1   6    13289.92    13826.74    364.30 o 
   5   1   6     1933.42     1667.44    155.64 o 
   6   1   6    12372.82    13037.84    612.76 o 
   7   1   6        1.84      -24.06    106.02 o 
   8   1   6    11164.94    13391.99    841.29 o 
   9   1   6       10.08      -36.69    127.72 o 
  10   1   6     4126.48     4294.56    507.16 o 
  11   1   6       93.51      346.90    219.78 o 
   0   2   6    15297.55    15886.15    424.82 o 
   1   2   6      324.58      256.65     46.21 o 
   2   2   6    18124.75    18206.63    340.01 o 
   3   2   6      747.66      614.30     58.65 o 
   4   2   6     7124.12     7649.52    260.87 o 
   5   2   6      412.47      409.95     80.35 o 
   6   2   6     4845.02     4808.75    312.10 o 
   7   2   6      846.23      837.20    179.18 o 
   8   2   6     8078.46     8948.28    544.18 o 
   9   2   6      165.89      143.16    146.87 o 
  10   2   6     5112.97     6018.20    945.17 o 
  11   2   6      272.48      163.86    332.12 o 
   0   3   6    25866.51    25401.56    684.51 o 
   1   3   6     1959.58     2032.27     83.72 o 
   2   3   6    21450.16    22026.27    435.28 o 
   3   3   6      191.74      195.57     68.99 o 
   4   3   6    12345.67    12741.18    377.12 o 
   5   3   6       13.19       12.16     75.93 o 
   6   3   6    10150.18    10749.56    379.51 o 
   7   3   6      933.41      804.05    127.74 o 
   8   3   6     4236.36     4550.23    451.56 o 
   9   3   6      262.63      110.43    171.76 o 
  10   3   6     4770.61     4362.59    858.27 o 
   0   4   6    15888.98    16114.92    457.68 o 
   1   4   6      865.73      792.37     70.48 o 
   2   4   6     9912.98     9989.86    255.69 o 
   3   4   6     1116.53     1099.45     95.79 o 
   4   4   6    19665.18    19997.84    592.37 o 
   5   4   6      342.58      357.05     90.26 o 
   6   4   6    14837.89    15813.75    532.76 o 
   7   4   6     1373.65     1403.87    185.90 o 
   8   4   6     4956.13     5878.31    332.21 o 
   9   4   6      261.07      136.39    148.88 o 
  10   4   6     4196.61     4614.74    619.65 o 
   0   5   6    17743.38    18832.68    637.42 o 
   1   5   6      780.12      889.82     91.93 o 
   2   5   6    12106.98    12456.84    377.82 o 
   3   5   6       31.33       -2.99     88.77 o 
   4   5   6    15505.27    16598.03    503.86 o 
   5   5   6      212.89      110.10     96.45 o 
   6   5   6     9287.71    10293.58    367.40 o 
   7   5   6       60.16       66.08    133.67 o 
   8   5   6     3665.57     3510.08    360.77 o 
   9   5   6      288.04      426.96    168.41 o 
  10   5   6     2927.72     2844.53    459.01 o 
   0   6   6    34647.47    36159.44   1498.91 o 
   1   6   6     3397.52     3259.45    248.79 o 
   2   6   6    12791.46    13878.73    460.08 o 
   3   6   6      308.63       73.71    132.40 o 
   4   6   6    13318.81    13406.70    464.73 o 
   5   6   6      327.49      196.14    115.94 o 
   6   6   6     6270.71     6347.61    344.55 o 
   7   6   6        8.94      210.45    137.64 o 
   8   6   6     4414.23     4641.75    292.30 o 
   9   6   6      153.44       98.55    168.28 o 
  10   6   6     5428.93     5668.66   1097.91 o 
   0   7   6    17736.07    18135.89   1002.94 o 
   1   7   6      190.15      110.99    154.62 o 
   2   7   6     7101.67     7119.33    557.98 o 
   3   7   6      107.25       36.99    121.68 o 
   4   7   6     6167.44     5374.36    519.88 o 
   5   7   6     2713.20     3185.67    282.05 o 
   6   7   6     4170.25     4126.72    257.51 o 
   7   7   6      122.64      237.18    164.28 o 
   8   7   6     3269.02     3006.88    482.00 o 
   9   7   6      554.60      388.68    232.52 o 
   0   8   6     9991.21     8790.16   1082.99 o 
   1   8   6      181.04      225.17    178.92 o 
   2   8   6    13792.89    14086.04    627.36 o 
   3   8   6      549.27      358.21    197.96 o 
   4   8   6    10558.74    11636.49    645.08 o 
   5   8   6     2013.96     1785.61    219.13 o 
   6   8   6     7303.57     7595.09    418.78 o 
   7   8   6      109.43      190.08    175.59 o 
   8   8   6     4101.53     3585.48    353.82 o 
   9   8   6      269.90      189.74    226.01 o 
   0   9   6     5372.70     6858.92    870.62 o 
   1   9   6     2606.84     2290.89    406.75 o 
   2   9   6     9215.36     9632.82    511.82 o 
   3   9   6      418.12      584.42    155.04 o 
   4   9   6     9260.42    10696.33    691.82 o 
   5   9   6     1224.82     1221.11    209.54 o 
   6   9   6     5721.70     4914.19    544.74 o 
   7   9   6       59.74       82.56    210.32 o 
   8   9   6     3887.63     3839.81    863.21 o 
   0  10   6     5987.33     7916.18   1066.69 o 
   1  10   6     1768.99     2028.17    293.77 o 
   2  10   6     8498.89     7976.84    544.19 o 
   3  10   6      202.70      629.75    277.55 o 
   4  10   6     4425.68     4691.23    613.99 o 
   5  10   6      208.39      274.11    228.69 o 
   6  10   6     3603.14     3801.14    507.26 o 
   7  10   6       10.70        4.64    246.81 o 
   8  10   6     3486.31     2941.33   1301.24 o 
   0  11   6     5408.92     6962.62    827.18 o 
   1  11   6     1553.19     1688.66    263.28 o 
   2  11   6     7006.84     8481.95    459.06 o 
   3  11   6     1994.50     2243.03    465.41 o 
   4  11   6     2761.95     2627.19    338.27 o 
   5  11   6      472.48      536.40    232.88 o 
   6  11   6     1835.20     2137.61    533.48 o 
   7  11   6      777.35      208.02    285.07 o 
   0  12   6     2389.96     3149.75    562.68 o 
   1  12   6       66.87      -18.35    195.63 o 
   2  12   6     4871.68     5644.41    490.59 o 
   3  12   6      952.02      905.68    312.30 o 
   4  12   6     3097.13     3664.94    453.35 o 
   5  12   6      538.01      311.06    278.82 o 
   6  12   6     2273.11     2089.47    394.52 o 
   0  13   6     3513.45     4286.28    671.56 o 
   1  13   6      511.73      321.32    251.87 o 
   2  13   6     3518.92     3808.81   1016.16 o 
   3  13   6      989.76      557.09    313.00 o 
   4  13   6     3835.58     4333.04    494.57 o 
   0  14   6     3795.60     3605.78    842.24 o 
   1  14   6     1087.17     1113.65    386.34 o 
   2  14   6     1218.24      795.65    402.43 o 
   2   0   7     2707.49     3025.13    190.55 o 
   4   0   7      270.68      384.91    111.10 o 
   6   0   7      776.58      300.60    212.01 o 
   8   0   7     1555.84     2040.04   1020.88 o 
  10   0   7     2035.81     2612.63    454.97 o 
   1   1   7       48.79      -51.33     51.33 o 
   2   1   7     1094.44     1097.85    100.33 o 
   3   1   7     3587.98     3856.67    176.60 o 
   4   1   7      650.52      501.86    118.89 o 
   5   1   7      208.83      323.64    101.71 o 
   6   1   7     1590.70     1133.58    296.12 o 
   7   1   7      116.27      186.14    144.55 o 
   8   1   7      931.56      570.39    191.63 o 
   9   1   7       17.05      -17.93    227.05 o 
  10   1   7     1201.44     1431.79    338.68 o 
   1   2   7     1589.76     1686.40     85.42 o 
   2   2   7      574.84      492.03     80.71 o 
   3   2   7      385.73      287.52     92.47 o 
   4   2   7      452.57      327.28     87.97 o 
   5   2   7     1642.80     1469.49    213.20 o 
   6   2   7      664.89      364.09    161.94 o 
   7   2   7     1093.50      795.70    173.80 o 
   8   2   7     1618.41     1367.84    345.67 o 
   9   2   7       18.06      452.62    276.67 o 
  10   2   7      498.96      725.23    331.74 o 
   1   3   7     3149.87     3453.73    148.28 o 
   2   3   7      638.28      743.21    105.34 o 
   3   3   7      261.51       65.43     98.98 o 
   4   3   7      979.23     1014.21    112.14 o 
   5   3   7      578.17      533.98    165.08 o 
   6   3   7     1108.58      888.06    206.93 o 
   7   3   7       19.96     -107.80    148.22 o 
   8   3   7     1046.84      826.66    281.33 o 
   9   3   7      570.75      544.47    253.36 o 
  10   3   7     1198.86      870.48    449.29 o 
   1   4   7     1115.53      957.37    113.28 o 
   2   4   7      263.74      225.63    104.10 o 
   3   4   7       87.48      208.37    107.68 o 
   4   4   7     2134.59     2188.87    201.78 o 
   5   4   7      198.23      200.57    127.17 o 
   6   4   7     1999.09     1892.43    223.15 o 
   7   4   7      205.13       71.96    146.81 o 
   8   4   7     1189.98     1011.07    294.80 o 
   9   4   7      225.41     -170.17    222.32 o 
  10   4   7     1378.97     1423.37    330.88 o 
   1   5   7     1033.15      735.99    211.84 o 
   2   5   7       47.91       95.69    131.13 o 
   3   5   7       67.89      196.15    113.80 o 
   4   5   7     1710.86     1528.77    237.03 o 
   5   5   7     1250.94     1258.65    243.89 o 
   6   5   7      623.49      396.20    122.88 o 
   7   5   7      765.76      983.95    210.49 o 
   8   5   7     1505.68     1469.66    356.26 o 
   9   5   7      803.89      369.26    255.45 o 
   1   6   7       10.73      236.01    197.24 o 
   2   6   7     1043.03      763.72    170.93 o 
   3   6   7      568.00      526.35    153.07 o 
   4   6   7      552.86      121.32    170.09 o 
   5   6   7       15.77      111.94    140.04 o 
   6   6   7      940.61      818.34    166.41 o 
   7   6   7        3.98      -56.91    160.23 o 
   8   6   7      785.38      756.45    212.98 o 
   9   6   7      242.22      302.44    270.03 o 
   1   7   7      370.67      300.12    229.79 o 
   2   7   7      327.11      617.88    181.64 o 
   3   7   7      191.88      108.76    237.81 o 
   4   7   7      390.57      217.76    171.97 o 
   5   7   7      252.85      427.85    175.42 o 
   6   7   7      333.21       95.98    161.59 o 
   7   7   7     1126.73     1247.77    293.27 o 
   8   7   7      557.40      447.66    253.06 o 
   9   7   7       28.93       -9.45    221.17 o 
   1   8   7      212.07      247.17    265.24 o 
   2   8   7      202.90      255.20    201.85 o 
   3   8   7     1002.11      915.20    196.22 o 
   4   8   7      133.83      383.72    233.64 o 
   5   8   7      394.77      489.43    179.26 o 
   6   8   7      642.39      754.57    208.03 o 
   7   8   7      258.85      123.75    232.53 o 
   8   8   7     1060.23      953.62    282.49 o 
   1   9   7      237.79      151.30    455.68 o 
   2   9   7      382.07      408.58    214.56 o 
   3   9   7      126.64      211.11    233.35 o 
   4   9   7      412.27      525.57    224.12 o 
   5   9   7       85.83      173.61    197.48 o 
   6   9   7     1924.21     1583.25    301.04 o 
   7   9   7       53.70      -86.86    272.48 o 
   8   9   7     1263.20     1350.88    456.38 o 
   1  10   7      289.42      948.01    400.38 o 
   2  10   7      110.98      660.29    229.72 o 
   3  10   7      511.61      409.31    272.95 o 
   4  10   7      311.77     -226.01    226.01 o 
   5  10   7      223.17      -87.14    202.00 o 
   6  10   7     1317.85     1142.01    378.57 o 
   7  10   7       54.83       -2.74    304.37 o 
   1  11   7       94.68     -102.53    190.56 o 
   2  11   7       37.61       32.00    228.50 o 
   3  11   7      464.03      111.95    291.71 o 
   4  11   7      339.39      339.03    256.36 o 
   5  11   7      207.69      378.44    242.74 o 
   6  11   7      647.39      843.24    314.69 o 
   1  12   7      154.21      472.99    258.68 o 
   2  12   7      169.09       23.93    261.88 o 
   3  12   7       13.38     -229.11    277.83 o 
   4  12   7       76.37      105.87    258.21 o 
   5  12   7      133.37      781.20    410.28 o 
   1  13   7      101.09       54.79    285.30 o 
   2  13   7      381.79     1095.71    431.33 o 
   3  13   7      224.14      401.88    334.85 o 
   0   0   8    47149.80    44816.07   2388.94 o 
   2   0   8     9304.27     8866.76    604.48 o 
   4   0   8    11548.34    12411.36    685.11 o 
   6   0   8     3854.84     4816.30    806.76 o 
   8   0   8     4321.91     4603.69    902.79 o 
  10   0   8     5699.54     9139.29   1336.91 o 
   0   1   8    36269.50    39610.77   1832.06 o 
   1   1   8      746.20      932.85    114.46 o 
   2   1   8    11984.33    12193.79    462.06 o 
   3   1   8      417.92      166.24    109.43 o 
   4   1   8    17129.14    18900.45    973.97 o 
   5   1   8     1296.61     1374.78    246.48 o 
   6   1   8     7218.41     8698.91    776.19 o 
   7   1   8       26.59      231.10    263.44 o 
   8   1   8     4595.64     5449.35    678.91 o 
   9   1   8       91.06      162.18    486.07 o 
   0   2   8    11568.45    12874.21    635.58 o 
   1   2   8     1268.99     1013.37    124.89 o 
   2   2   8     6643.94     6816.67    318.53 o 
   3   2   8     1416.28     1393.08    166.42 o 
   4   2   8    16257.11    17816.50    658.51 o 
   5   2   8     1300.10      867.07    211.95 o 
   6   2   8     9843.19    11342.51    924.93 o 
   7   2   8       89.68       40.39    189.67 o 
   8   2   8     4466.44     5597.48    972.85 o 
   9   2   8      266.98      365.26    516.55 o 
   0   3   8     6930.51     6990.15    486.58 o 
   1   3   8     1137.71     1196.98    148.72 o 
   2   3   8     7465.78     7458.43    363.06 o 
   3   3   8       48.38     -102.94    117.43 o 
   4   3   8    11370.51    12506.87    439.33 o 
   5   3   8      178.80       38.50    137.57 o 
   6   3   8     7861.58     9357.65    716.95 o 
   7   3   8      184.46      171.74    239.47 o 
   8   3   8     5953.76     8538.47   1189.24 o 
   9   3   8       87.82     1387.48    616.76 o 
   0   4   8    16031.36    17372.69    876.25 o 
   1   4   8     1849.34     1483.81    192.56 o 
   2   4   8    17265.33    18318.23    686.67 o 
   3   4   8      221.78      220.28    138.63 o 
   4   4   8     8955.95     9669.07    447.38 o 
   5   4   8      154.80       93.64    142.84 o 
   6   4   8     4262.57     5118.22    337.49 o 
   7   4   8       42.40       89.99    195.83 o 
   8   4   8     5597.09     5751.80   1600.96 o 
   9   4   8      213.47      238.61    717.96 o 
   0   5   8    10540.25     9629.51    721.13 o 
   1   5   8      576.88      438.41    198.59 o 
   2   5   8    17760.50    18623.46    847.75 o 
   3   5   8      814.72      783.64    178.93 o 
   4   5   8     5827.00     5427.01    490.55 o 
   5   5   8      500.66      406.34    172.74 o 
   6   5   8     4438.00     4937.95    407.91 o 
   7   5   8      305.02      -23.65    201.57 o 
   8   5   8     5259.31     4823.49   1420.59 o 
   9   5   8      331.81      207.54    373.47 o 
   1   6   8      160.18      131.71    231.75 o 
   2   6   8    10305.37    10006.50    998.13 o 
   3   6   8     1052.98      967.03    236.61 o 
   4   6   8     6176.64     6648.08    530.99 o 
   5   6   8      183.41      227.96    171.17 o 
   6   6   8     7299.81     7630.99    391.38 o 
   7   6   8     1037.23     1207.50    402.79 o 
   8   6   8     6472.56     7181.37   1570.90 o 
   1   7   8      241.86      189.38    305.03 o 
   2   7   8     8548.46     8814.28    719.95 o 
   3   7   8      879.28      740.37    219.30 o 
   4   7   8     5736.93     5725.05    628.48 o 
   5   7   8      107.61      137.35    184.04 o 
   6   7   8     5995.76     5297.40    550.53 o 
   7   7   8      589.66      260.37    240.15 o 
   8   7   8     4293.85     4468.77    549.92 o 
   1   8   8      514.81      982.26    512.17 o 
   2   8   8     7970.56     9256.70    826.94 o 
   3   8   8      680.05      752.40    255.79 o 
   4   8   8     4183.05     5024.10    435.10 o 
   5   8   8      209.59       -8.63    191.27 o 
   6   8   8     4032.27     3828.73    708.91 o 
   7   8   8      510.01      310.61    336.52 o 
   1   9   8      178.47      375.09    539.81 o 
   2   9   8     4358.69     5111.50    611.76 o 
   3   9   8      977.58      951.06    263.09 o 
   4   9   8     3814.27     3086.17    613.87 o 
   5   9   8      368.67      513.48    230.48 o 
   6   9   8     2767.20     1297.17    388.70 o 
   7   9   8      823.68      827.93    362.64 o 
   1  10   8      277.80      173.76    361.33 o 
   2  10   8     5273.52     5432.07    638.45 o 
   3  10   8      717.51      783.16    317.84 o 
   4  10   8     6066.08     6204.13    659.76 o 
   5  10   8      827.90     1024.35    317.47 o 
   6  10   8     4479.88     4244.56    957.33 o 
   0  11   8     3723.62     4663.66    947.26 o 
   1  11   8     1104.68     1450.59    356.33 o 
   2  11   8     2786.66     3340.78    584.33 o 
   3  11   8      270.77       34.91    417.18 o 
   4  11   8     5028.15     4481.13    623.13 o 
   5  11   8      552.42      879.15    394.69 o 
   0  12   8     4762.89     4686.98    714.53 o 
   1  12   8      809.66      665.22    327.93 o 
   2  12   8     2397.91     3277.99    589.28 o 
   3  12   8        5.89     -185.36    337.47 o 
   2   0   9     1984.87     1226.14    381.97 o 
   4   0   9     1680.86     1490.86    370.62 o 
   6   0   9      395.54     -325.00    485.27 o 
   1   1   9      115.71     -127.24    171.33 o 
   2   1   9      255.50      125.44    171.03 o 
   3   1   9      876.41       63.37    307.42 o 
   4   1   9      975.85      969.14    269.32 o 
   5   1   9       64.16      -48.46    188.90 o 
   6   1   9      411.41       38.39    389.34 o 
   8   1   9     1406.34      469.41    523.16 o 
   9   1   9       41.65      -93.99    533.49 o 
   1   2   9      374.62      379.48    183.88 o 
   2   2   9      457.65      435.36    218.73 o 
   3   2   9     1241.64      989.32    223.91 o 
   4   2   9     1179.91      866.02    268.90 o 
   5   2   9       88.83       20.93    205.91 o 
   6   2   9      858.00       81.68    553.02 o 
   7   2   9      317.83      390.34    456.59 o 
   8   2   9      952.27     2089.40    662.73 o 
   9   2   9      193.03      399.26    555.02 o 
   1   3   9      935.32      704.88    196.12 o 
   2   3   9      207.43       64.99    275.25 o 
   3   3   9      111.66      112.58    157.78 o 
   4   3   9      550.36      408.17    164.18 o 
   5   3   9      187.68      229.57    194.24 o 
   6   3   9      846.25      786.86    374.34 o 
   7   3   9        5.64     -355.87    463.66 o 
   8   3   9     1372.56     3311.75    821.44 o 
   1   4   9     1388.36     1004.17    260.37 o 
   2   4   9      251.63      237.51    272.01 o 
   3   4   9       94.15      -26.30    195.92 o 
   4   4   9      409.21      456.45    147.75 o 
   5   4   9      391.68      354.88    177.22 o 
   6   4   9     1792.19     1119.89    323.53 o 
   7   4   9      199.77      263.25    343.62 o 
   8   4   9     1111.93     2001.79    689.65 o 
   1   5   9       85.76      195.97    232.36 o 
   2   5   9      245.96      548.42    267.48 o 
   3   5   9      732.89      630.71    215.40 o 
   4   5   9      298.57      149.66    141.41 o 
   5   5   9       14.98      131.97    189.02 o 
   6   5   9     1721.68     1663.23    242.19 o 
   7   5   9      286.31      180.37    352.90 o 
   8   5   9      288.03      302.59    572.06 o 
   1   6   9      252.69      221.19    287.74 o 
   2   6   9      123.35      168.68    299.39 o 
   3   6   9      152.28       31.11    192.08 o 
   4   6   9      253.20      299.19    245.24 o 
   5   6   9        8.61      -56.58    212.90 o 
   6   6   9      328.97      277.28    211.05 o 
   7   6   9      404.60      399.50    256.74 o 
   8   6   9      585.62      351.89   1138.04 o 
   2   7   9      594.28      718.58    364.47 o 
   3   7   9      328.20      235.47    203.71 o 
   4   7   9      236.54      190.51    252.14 o 
   5   7   9       94.27      268.63    210.52 o 
   6   7   9      951.15      911.07    417.46 o 
   7   7   9       66.03      191.41    288.51 o 
   2   8   9      181.00       34.57    330.41 o 
   3   8   9      173.58      604.16    331.70 o 
   4   8   9      504.58      150.33    248.43 o 
   5   8   9      166.15     -247.80    254.66 o 
   6   8   9      650.16      369.66    324.06 o 
   3   9   9       34.44      217.14    363.36 o 
   4   9   9      300.43       49.59    298.44 o 
   5   9   9      101.48      218.89    333.07 o 
   6   9   9      552.46      292.78    349.88 o 
   3  10   9       70.67     -282.86    625.70 o 
   4  10   9      810.19      681.31    316.13 o 
   5  10   9       25.03       40.31    600.17 o 
   2  11   9       12.13      185.29    469.93 o 
   3  11   9      142.66      558.59    538.89 o 
   0   0  10     2630.95     1392.58    622.31 o 
   4   0  10    10215.80    10798.78   1085.55 o 
   0   1  10     7128.35     6558.66    634.31 o 
   1   1  10      158.38      259.47    445.89 o 
   3   1  10      471.89      165.94    257.08 o 
   4   1  10     7206.08     6572.36    503.46 o 
   5   1  10      510.11      343.52    159.20 o 
   0   2  10    11809.69    10037.42   2187.77 o 
   1   2  10      625.49     -492.22    608.92 o 
   2   2  10     9528.62     7881.20   1071.84 o 
   3   2  10      663.60      595.93    303.61 o 
   4   2  10     5021.62     4321.73    646.84 o 
   5   2  10      427.14      381.27    311.19 o 
   1   3  10      600.44     1007.63    465.64 o 
   2   3  10     5712.67     5321.01   1152.04 o 
   3   3  10      657.94      628.75    314.86 o 
   4   3  10     5869.55     5241.94    396.99 o 
   5   3  10       80.27       32.86    293.42 o 
   1   4  10      300.84      555.32    608.79 o 
   2   4  10     7195.12     6536.19    637.51 o 
   3   4  10       23.56      -72.08    239.19 o 
   4   4  10    10211.93     9625.10    626.38 o 
   5   4  10       83.77       48.34    272.08 o 
   7   4  10      359.50      663.40    589.99 o 
   1   5  10     1678.93     1728.95   1024.64 o 
   2   5  10     5032.14     3965.03   1131.26 o 
   3   5  10      645.42      230.90    315.88 o 
   4   5  10     9462.24     9134.91   1463.67 o 
   5   5  10       76.01     -182.32    410.42 o 
   6   5  10     6618.98     7370.81   1092.50 o 
   1   6  10      213.91      178.15    689.32 o 
   2   6  10     5138.70     4404.18    623.36 o 
   3   6  10       29.00      -57.32    237.13 o 
   4   6  10     4974.03     4959.16    603.55 o 
   5   6  10       66.71       36.14    392.22 o 
   6   6  10     3086.09     4345.09    864.36 o 
   2   7  10     7290.28     6326.19    740.42 o 
   3   7  10        5.27       37.98    331.71 o 
   4   7  10     5103.17     4538.12    702.83 o 
   5   7  10     1149.67      930.26    452.30 o 
   6   7  10     2782.33     2829.22    812.19 o 
   3   8  10      252.90      726.03    636.51 o 
   4   8  10     4756.08     3858.61    670.58 o 
   5   8  10     1808.99     1284.45    714.55 o 
   3   9  10       97.65     -350.90    594.38 o 
   4   9  10     3986.71     3474.07   1661.33 o 
   2   0  11      289.38     -213.07    672.34 o 
   4   0  11      181.28     -249.59    387.17 o 
   2   1  11      435.65      439.75    530.30 o 
   3   1  11      592.12       96.85    366.65 o 
   4   1  11      242.69       43.49    338.31 o 
   1   2  11      176.08       87.73    771.66 o 
   2   2  11      193.90       -5.55    500.18 o 
   3   2  11      167.74       42.74    362.98 o 
   4   2  11      555.53       98.62    369.41 o 
   1   3  11      257.31      176.36    750.21 o 
   2   3  11      121.92      547.84    744.78 o 
   3   3  11       75.97      241.74    374.37 o 
   4   3  11        2.38      124.53    285.92 o 
   1   4  11      150.69      498.35    436.63 o 
   2   4  11      261.90      393.78    417.14 o 
   3   4  11       21.77       29.70    301.66 o 
   4   4  11     1648.13     2276.61   1106.50 o 
   1   5  11      160.14      -90.41    746.59 o 
   2   5  11       24.23      393.32    442.21 o 
   3   5  11       28.31     -374.82    634.19 o 
   4   5  11      948.16      273.15    499.74 o 
   5   5  11      252.19      143.24    508.49 o 
   2   6  11      705.65      331.20    376.22 o 
   3   6  11        0.24     -108.31    450.24 o 
   4   6  11      180.87     -102.05    473.56 o 
   5   6  11       62.26     -191.56    477.11 o 
   3   7  11      541.52      154.00    573.93 o 
   4   7  11      742.82      676.08    608.02 o 
   3   8  11      679.98     1060.19    734.26 o 
   3   1  12       66.52     -212.15    838.74 o 
   2   5  12     6965.72     7910.92   1326.27 o 
   3   5  12      515.14     1078.90    688.53 o 
   3   6  12      196.36      597.10    672.29 o 
                                                 
